# Supplementary material for: Checklist of the family Zopheridae (Coleoptera, Tenebrionoidea) of Bulgaria
Source: Biodivers Data J. 2026 Apr 28;14:e192174. doi: 10.3897/BDJ.14.e192174 (PMC13146783; doi:10.3897/BDJ.14.e192174)
Supplement: XML Treatment for Colydiini [file BDJ.14.e192174-treatment10.xml]

<!DOCTYPE tp:taxon-treatment
  PUBLIC "-//TaxonX//DTD Taxonomic Treatment Publishing DTD v0 20100105//EN" "tax-treatment-NSO.dtd">
<tp:taxon-treatment xmlns:tp="http://www.plazi.org/taxpub"><tp:treatment-meta><mixed-citation publication-type="journal"><person-group><name><surname>Gradinarov</surname><given-names>Denis</given-names></name><name><surname>Petrova</surname><given-names>Yana</given-names></name><name><surname>Sivilov</surname><given-names>Ognyan</given-names></name><name><surname>Stefanov</surname><given-names>Vladimir Stefanovich</given-names></name></person-group><article-title>Checklist of the family <tp:taxon-name><tp:taxon-name-part taxon-name-part-type="family">Zopheridae</tp:taxon-name-part></tp:taxon-name> (<tp:taxon-name><tp:taxon-name-part taxon-name-part-type="order">Coleoptera</tp:taxon-name-part></tp:taxon-name>, <tp:taxon-name><tp:taxon-name-part taxon-name-part-type="superfamily">Tenebrionoidea</tp:taxon-name-part></tp:taxon-name>) of Bulgaria</article-title><source>Biodivers Data J</source><day>28</day><month>04</month><year>2026</year><volume>14</volume><pub-id pub-id-type="doi">10.3897/BDJ.14.e192174</pub-id></mixed-citation></tp:treatment-meta><tp:nomenclature><tp:taxon-name>
              <object-id xmlns:xlink="http://www.w3.org/1999/xlink" content-type="arpha" xlink:type="simple">1015BEDC-9188-5735-AE70-A8D843B5703C</object-id>
              <tp:taxon-name-part taxon-name-part-type="tribe">Colydiini</tp:taxon-name-part>
            </tp:taxon-name><tp:taxon-authority>Billberg, 1820</tp:taxon-authority></tp:nomenclature></tp:taxon-treatment>
