# Supplementary material for: Checklist of the family Zopheridae (Coleoptera, Tenebrionoidea) of Bulgaria
Source: Biodivers Data J. 2026 Apr 28;14:e192174. doi: 10.3897/BDJ.14.e192174 (PMC13146783; doi:10.3897/BDJ.14.e192174)
Supplement: XML Treatment for Colydium elongatum [file BDJ.14.e192174-treatment15.xml]

<!DOCTYPE tp:taxon-treatment
  PUBLIC "-//TaxonX//DTD Taxonomic Treatment Publishing DTD v0 20100105//EN" "tax-treatment-NSO.dtd">
<tp:taxon-treatment xmlns:tp="http://www.plazi.org/taxpub"><tp:treatment-meta><mixed-citation publication-type="journal"><person-group><name><surname>Gradinarov</surname><given-names>Denis</given-names></name><name><surname>Petrova</surname><given-names>Yana</given-names></name><name><surname>Sivilov</surname><given-names>Ognyan</given-names></name><name><surname>Stefanov</surname><given-names>Vladimir Stefanovich</given-names></name></person-group><article-title>Checklist of the family <tp:taxon-name><tp:taxon-name-part taxon-name-part-type="family">Zopheridae</tp:taxon-name-part></tp:taxon-name> (<tp:taxon-name><tp:taxon-name-part taxon-name-part-type="order">Coleoptera</tp:taxon-name-part></tp:taxon-name>, <tp:taxon-name><tp:taxon-name-part taxon-name-part-type="superfamily">Tenebrionoidea</tp:taxon-name-part></tp:taxon-name>) of Bulgaria</article-title><source>Biodivers Data J</source><day>28</day><month>04</month><year>2026</year><volume>14</volume><pub-id pub-id-type="doi">10.3897/BDJ.14.e192174</pub-id></mixed-citation></tp:treatment-meta><tp:nomenclature><tp:taxon-name><object-id xmlns:xlink="http://www.w3.org/1999/xlink" content-type="arpha" xlink:type="simple">90555794-142A-594B-8A3C-423559C821BE</object-id><tp:taxon-name-part taxon-name-part-type="genus">Colydium</tp:taxon-name-part> <tp:taxon-name-part taxon-name-part-type="species">elongatum</tp:taxon-name-part></tp:taxon-name><tp:taxon-authority>(Fabricius, 1787)</tp:taxon-authority></tp:nomenclature><tp:treatment-sec sec-type="Distribution"><title>Distribution</title><p>Azerbaijan, Albania, Armenia, Austria, Belgium, Bosnia and Herzegovina, Bulgaria, Belarus, Croatia, Czechia, Denmark, Finland, France, Great Britain, Germany, Greece, Hungary, Italy, Lithuania, North Macedonia, The Netherlands, Poland, Romania, Russia (European and Asian Territory), Slovakia, Slovenia, Spain, Sweden, Switzerland, Ukraine, Serbia and Montenegro, European and Asian Türkiye, Cyprus, Iran, Syria, Algeria, Morocco, Tunisia (<xref ref-type="bibr" rid="B14021789">Schuh 2020</xref>).</p></tp:treatment-sec><tp:treatment-sec sec-type="Notes"><title>Notes</title><p>In Bulgaria, <italic><tp:taxon-name><tp:taxon-name-part taxon-name-part-type="genus" reg="Colydium">C.</tp:taxon-name-part> <tp:taxon-name-part taxon-name-part-type="species" reg="elongatum">elongatum</tp:taxon-name-part></tp:taxon-name></italic> has been previously recorded from Sarnena Sredna Gora Mountains (<xref ref-type="bibr" rid="B14021686">Joakimov (1904)</xref>: 16), from the vicinity of Ropotamo River mouth (Black Sea coast) (<xref ref-type="bibr" rid="B14021593">Dajoz (1971)</xref>: 100), from Kresnenski Prolom Gorge, Maslen Nos Cape, Strandzha Mountains (<xref ref-type="bibr" rid="B14021910">Węgrzynowicz 1999</xref>: 287) and from north-eastern Bulgaria (without exact localities) (<xref ref-type="bibr" rid="B14021740">Parmain et al. (2024)</xref>: 300 (map)). <italic><tp:taxon-name><tp:taxon-name-part taxon-name-part-type="genus" reg="Colydium">Colydium</tp:taxon-name-part> <tp:taxon-name-part taxon-name-part-type="species" reg="elongatum">elongatum</tp:taxon-name-part></tp:taxon-name></italic> is similar in habitus to recently described <italic><tp:taxon-name><tp:taxon-name-part taxon-name-part-type="genus" reg="Colydium">C.</tp:taxon-name-part> <tp:taxon-name-part taxon-name-part-type="species" reg="noblecourti">noblecourti</tp:taxon-name-part></tp:taxon-name></italic> Parmain, Eckelt &amp; Schuh, 2024 and some of the earlier records may, in fact, refer to the second species. Both specimens found in the historical collection of Dimitar Joakimov (NMNHS) and previously identified as <italic><tp:taxon-name><tp:taxon-name-part taxon-name-part-type="genus" reg="Colydium">C.</tp:taxon-name-part> <tp:taxon-name-part taxon-name-part-type="species" reg="elongatum">elongatum</tp:taxon-name-part></tp:taxon-name></italic>, after revision of the identification turned out to be <italic><tp:taxon-name><tp:taxon-name-part taxon-name-part-type="genus" reg="Colydium">C.</tp:taxon-name-part> <tp:taxon-name-part taxon-name-part-type="species" reg="noblecourti">noblecourti</tp:taxon-name-part></tp:taxon-name></italic> (Fig. <xref ref-type="fig" rid="F14022082">5</xref>).</p></tp:treatment-sec><tp:treatment-sec><!--Section generated to contain objects referenced in tp:taxon-treatment.--><fig id="F14022082" position="float" orientation="portrait"><object-id xmlns:xlink="http://www.w3.org/1999/xlink" content-type="arpha" xlink:type="simple">1F7D00B1-1ED5-5A77-ABA8-2CEE65D7A9F9</object-id><object-id xmlns:xlink="http://www.w3.org/1999/xlink" content-type="doi" xlink:type="simple">10.3897/BDJ.14.e192174.figure1</object-id><label>Figure 5.</label><caption><p>Specimens of <italic><tp:taxon-name><tp:taxon-name-part taxon-name-part-type="genus" reg="Colydium">Colydium</tp:taxon-name-part> <tp:taxon-name-part taxon-name-part-type="species" reg="noblecourti">noblecourti</tp:taxon-name-part></tp:taxon-name></italic> Parmain, Eckelt &amp; Schuh, 2024 preserved in the historical collection of Dimitar Joakimov, NMNHS. <bold>A</bold> male from Kraleva Polyana locality (specimen 1); <bold>B</bold> female from Turiya locality (specimen 2); <bold>C</bold> original label (specimen 1); <bold>D</bold> original label (specimen 2); <bold>E</bold> specimen 1 (re-mounted); <bold>F</bold> specimen 2 (re-mounted); <bold>G</bold> median lobe (specimen 1); <bold>H</bold> tegmen (specimen 1). Scale bars: 1 mm (E, F); 0.5 mm (G, H).</p></caption><graphic xmlns:xlink="http://www.w3.org/1999/xlink" xlink:href="bdj-14-e192174-g005.jpg" position="float" id="oo_1563096.jpg" orientation="portrait" xlink:type="simple"><uri content-type="original_file" xlink:type="simple">https://binary.pensoft.net/fig/1563096</uri></graphic></fig></tp:treatment-sec><ref-list><ref id="B14021789"><element-citation xmlns:xlink="http://www.w3.org/1999/xlink" publication-type="chapter" xlink:type="simple"><person-group person-group-type="author"><name name-style="western"><surname>Schuh</surname><given-names>R.</given-names></name></person-group><year>2020</year><chapter-title>Family Zopheridae Solier, 1834</chapter-title><person-group person-group-type="editor"><name name-style="western"><surname>Iwan</surname><given-names>D.</given-names></name><name name-style="western"><surname>Löbl</surname><given-names>I.</given-names></name></person-group><source>Catalogue of Palaearctic <tp:taxon-name><tp:taxon-name-part taxon-name-part-type="order">Coleoptera</tp:taxon-name-part></tp:taxon-name>. <tp:taxon-name><tp:taxon-name-part taxon-name-part-type="superfamily">Tenebrionoidea</tp:taxon-name-part></tp:taxon-name>.</source><edition>Revised and updated 2nd edition</edition><volume>Volume 5</volume><publisher-name>Brill</publisher-name><publisher-loc>Leiden &amp; Boston</publisher-loc><size units="page">970</size></element-citation></ref><ref id="B14021686"><element-citation xmlns:xlink="http://www.w3.org/1999/xlink" publication-type="article" xlink:type="simple"><person-group person-group-type="author"><name name-style="western"><surname>Joakimov</surname><given-names>D.</given-names></name></person-group><year>1904</year><article-title>Prinos kam balgarskata fauna na nasekomite - <tp:taxon-name><tp:taxon-name-part taxon-name-part-type="class">Insecta</tp:taxon-name-part></tp:taxon-name>. I. <tp:taxon-name><tp:taxon-name-part taxon-name-part-type="order">Coleoptera</tp:taxon-name-part></tp:taxon-name> [Contribution to the Bulgarian Insect Fauna - <tp:taxon-name><tp:taxon-name-part taxon-name-part-type="class">Insecta</tp:taxon-name-part></tp:taxon-name>. I. <tp:taxon-name><tp:taxon-name-part taxon-name-part-type="order">Coleoptera</tp:taxon-name-part></tp:taxon-name>]</article-title><source>Sbomik za Narodni Umotvorenia, Nauka i Knižnina [Collection of Folklore, Science and Literature]</source><volume>20</volume><fpage>1</fpage><lpage>43</lpage><comment content-type="language">Bulgarian</comment></element-citation></ref><ref id="B14021593"><element-citation xmlns:xlink="http://www.w3.org/1999/xlink" publication-type="article" xlink:type="simple"><person-group person-group-type="author"><name name-style="western"><surname>Dajoz</surname><given-names>R.</given-names></name></person-group><year>1971</year><article-title>Coléoptères <tp:taxon-name><tp:taxon-name-part taxon-name-part-type="family">Colydiidae</tp:taxon-name-part></tp:taxon-name> nouveaux ou peu connus de la région paléarctique</article-title><source>L'Entomologiste</source><volume>27</volume><issue>4-5</issue><fpage>83</fpage><lpage>101</lpage></element-citation></ref><ref id="B14021910"><element-citation xmlns:xlink="http://www.w3.org/1999/xlink" publication-type="article" xlink:type="simple"><person-group person-group-type="author"><name name-style="western"><surname>Węgrzynowicz</surname><given-names>P.</given-names></name></person-group><year>1999</year><article-title>A revision of the genus <italic><tp:taxon-name><tp:taxon-name-part taxon-name-part-type="genus" reg="Colydium">Colydium</tp:taxon-name-part></tp:taxon-name></italic> Fabricius, 1792 (<tp:taxon-name><tp:taxon-name-part taxon-name-part-type="order">Coleoptera</tp:taxon-name-part></tp:taxon-name>: <tp:taxon-name><tp:taxon-name-part taxon-name-part-type="family">Zopheridae</tp:taxon-name-part></tp:taxon-name>: <tp:taxon-name><tp:taxon-name-part taxon-name-part-type="subfamily">Colydiinae</tp:taxon-name-part></tp:taxon-name>)</article-title><source>Annales Zoologici</source><volume>49</volume><issue>3</issue><fpage>265</fpage><lpage>328</lpage></element-citation></ref><ref id="B14021740"><element-citation xmlns:xlink="http://www.w3.org/1999/xlink" publication-type="article" xlink:type="simple"><person-group person-group-type="author"><name name-style="western"><surname>Parmain</surname><given-names>Guilhem</given-names></name><name name-style="western"><surname>Eckelt</surname><given-names>Andreas</given-names></name><name name-style="western"><surname>Schuh</surname><given-names>Rudolf</given-names></name></person-group><year>2024</year><article-title>The genus <italic><tp:taxon-name><tp:taxon-name-part taxon-name-part-type="genus" reg="Colydium">Colydium</tp:taxon-name-part></tp:taxon-name></italic> Fabricius in Europe (<tp:taxon-name><tp:taxon-name-part taxon-name-part-type="order">Coleoptera</tp:taxon-name-part></tp:taxon-name>, <tp:taxon-name><tp:taxon-name-part taxon-name-part-type="family">Zopheridae</tp:taxon-name-part></tp:taxon-name>, <tp:taxon-name><tp:taxon-name-part taxon-name-part-type="subfamily">Colydiinae</tp:taxon-name-part></tp:taxon-name>) with description of a new species, <italic><tp:taxon-name><tp:taxon-name-part taxon-name-part-type="genus" reg="Colydium">Colydium</tp:taxon-name-part> <tp:taxon-name-part taxon-name-part-type="species" reg="noblecourti">noblecourti</tp:taxon-name-part></tp:taxon-name></italic> sp. nov.</article-title><source>Deutsche Entomologische Zeitschrift</source><volume>71</volume><issue>2</issue><fpage>289</fpage><lpage>301</lpage><pub-id pub-id-type="doi">10.3897/dez.71.121389</pub-id></element-citation></ref></ref-list></tp:taxon-treatment>
