# Supplementary material for: Checklist of the family Zopheridae (Coleoptera, Tenebrionoidea) of Bulgaria
Source: Biodivers Data J. 2026 Apr 28;14:e192174. doi: 10.3897/BDJ.14.e192174 (PMC13146783; doi:10.3897/BDJ.14.e192174)
Supplement: XML Treatment for Colydium filiforme [file BDJ.14.e192174-treatment16.xml]

<!DOCTYPE tp:taxon-treatment
  PUBLIC "-//TaxonX//DTD Taxonomic Treatment Publishing DTD v0 20100105//EN" "tax-treatment-NSO.dtd">
<tp:taxon-treatment xmlns:tp="http://www.plazi.org/taxpub"><tp:treatment-meta><mixed-citation publication-type="journal"><person-group><name><surname>Gradinarov</surname><given-names>Denis</given-names></name><name><surname>Petrova</surname><given-names>Yana</given-names></name><name><surname>Sivilov</surname><given-names>Ognyan</given-names></name><name><surname>Stefanov</surname><given-names>Vladimir Stefanovich</given-names></name></person-group><article-title>Checklist of the family <tp:taxon-name><tp:taxon-name-part taxon-name-part-type="family">Zopheridae</tp:taxon-name-part></tp:taxon-name> (<tp:taxon-name><tp:taxon-name-part taxon-name-part-type="order">Coleoptera</tp:taxon-name-part></tp:taxon-name>, <tp:taxon-name><tp:taxon-name-part taxon-name-part-type="superfamily">Tenebrionoidea</tp:taxon-name-part></tp:taxon-name>) of Bulgaria</article-title><source>Biodivers Data J</source><day>28</day><month>04</month><year>2026</year><volume>14</volume><pub-id pub-id-type="doi">10.3897/BDJ.14.e192174</pub-id></mixed-citation></tp:treatment-meta><tp:nomenclature><tp:taxon-name><object-id xmlns:xlink="http://www.w3.org/1999/xlink" content-type="arpha" xlink:type="simple">C2F4817F-8279-5B4B-A058-6A5997DE3A67</object-id><tp:taxon-name-part taxon-name-part-type="genus">Colydium</tp:taxon-name-part> <tp:taxon-name-part taxon-name-part-type="species">filiforme</tp:taxon-name-part></tp:taxon-name><tp:taxon-authority>Fabricius, 1792</tp:taxon-authority></tp:nomenclature><tp:treatment-sec sec-type="Distribution"><title>Distribution</title><p>Azerbaijan, Austria, Belgium, Bosnia and Herzegovina, Bulgaria, Belarus, Croatia, Czechia, France, Germany, Georgia, Greece, Hungary, Italy, Latvia, Liechtenstein, Norway, Poland, Russia (South European and Asian Territory), Slovakia, Spain, Sweden, Switzerland, Ukraine, Iran (<xref ref-type="bibr" rid="B14021789">Schuh 2020</xref>); Central European Territory of Russia (<xref ref-type="bibr" rid="B14021602">Egorov et al. 2020</xref>); Asian Türkiye (<xref ref-type="bibr" rid="B14021677">Harman and Avcı 2023</xref>); Serbia (<xref ref-type="bibr" rid="B14021695">Marczak and Pepłowska-Marczak 2025</xref>).</p></tp:treatment-sec><tp:treatment-sec sec-type="Notes"><title>Notes</title><p>In Bulgaria, this species has been recorded from Slanchev Bryag seaside resort (<xref ref-type="bibr" rid="B14021731">Palm 1966</xref>: 22) and Belasitsa Mountains (<xref ref-type="bibr" rid="B14021964">Guéorguiev 2011</xref>: 13).</p></tp:treatment-sec><ref-list><ref id="B14021789"><element-citation xmlns:xlink="http://www.w3.org/1999/xlink" publication-type="chapter" xlink:type="simple"><person-group person-group-type="author"><name name-style="western"><surname>Schuh</surname><given-names>R.</given-names></name></person-group><year>2020</year><chapter-title>Family Zopheridae Solier, 1834</chapter-title><person-group person-group-type="editor"><name name-style="western"><surname>Iwan</surname><given-names>D.</given-names></name><name name-style="western"><surname>Löbl</surname><given-names>I.</given-names></name></person-group><source>Catalogue of Palaearctic <tp:taxon-name><tp:taxon-name-part taxon-name-part-type="order">Coleoptera</tp:taxon-name-part></tp:taxon-name>. <tp:taxon-name><tp:taxon-name-part taxon-name-part-type="superfamily">Tenebrionoidea</tp:taxon-name-part></tp:taxon-name>.</source><edition>Revised and updated 2nd edition</edition><volume>Volume 5</volume><publisher-name>Brill</publisher-name><publisher-loc>Leiden &amp; Boston</publisher-loc><size units="page">970</size></element-citation></ref><ref id="B14021602"><element-citation xmlns:xlink="http://www.w3.org/1999/xlink" publication-type="article" xlink:type="simple"><person-group person-group-type="author"><name name-style="western"><surname>Egorov</surname><given-names>Leonid V.</given-names></name><name name-style="western"><surname>Ruchin</surname><given-names>Alexander B.</given-names></name><name name-style="western"><surname>Semenov</surname><given-names>Viktor B.</given-names></name><name name-style="western"><surname>Semionenkov</surname><given-names>Oleg I.</given-names></name><name name-style="western"><surname>Semishin</surname><given-names>Gennady B.</given-names></name></person-group><year>2020</year><article-title>Checklist of the <tp:taxon-name><tp:taxon-name-part taxon-name-part-type="order">Coleoptera</tp:taxon-name-part></tp:taxon-name> of Mordovia State Nature Reserve, Russia</article-title><source>ZooKeys</source><volume>962</volume><fpage>13</fpage><lpage>122</lpage><pub-id pub-id-type="doi">10.3897/zookeys.962.54477</pub-id></element-citation></ref><ref id="B14021677"><element-citation xmlns:xlink="http://www.w3.org/1999/xlink" publication-type="article" xlink:type="simple"><person-group person-group-type="author"><name name-style="western"><surname>Harman</surname><given-names>İsmet</given-names></name><name name-style="western"><surname>Avcı</surname><given-names>Mustafa</given-names></name></person-group><year>2023</year><article-title>Contributions to the knowledge of Turkish saproxylic beetle fauna of Anatolian sweetgum forests</article-title><source>Turkish Journal of Entomology</source><volume>47</volume><issue>4</issue><fpage>415</fpage><lpage>431</lpage><pub-id pub-id-type="doi">10.16970/entoted.1291924</pub-id></element-citation></ref><ref id="B14021695"><element-citation xmlns:xlink="http://www.w3.org/1999/xlink" publication-type="article" xlink:type="simple"><person-group person-group-type="author"><name name-style="western"><surname>Marczak</surname><given-names>D.</given-names></name><name name-style="western"><surname>Pepłowska-Marczak</surname><given-names>D.</given-names></name></person-group><year>2025</year><article-title><italic><tp:taxon-name><tp:taxon-name-part taxon-name-part-type="genus" reg="Colydium">Colydium</tp:taxon-name-part> <tp:taxon-name-part taxon-name-part-type="species" reg="noblecourti">noblecourti</tp:taxon-name-part></tp:taxon-name></italic> Parmain, Eckelt &amp; Schuh, 2024 (<tp:taxon-name><tp:taxon-name-part taxon-name-part-type="order">Coleoptera</tp:taxon-name-part></tp:taxon-name>: <tp:taxon-name><tp:taxon-name-part taxon-name-part-type="family">Zopheridae</tp:taxon-name-part></tp:taxon-name>): new beetle species for the fauna of Serbia and new records of the genus <italic><tp:taxon-name><tp:taxon-name-part taxon-name-part-type="genus" reg="Colydium">Colydium</tp:taxon-name-part></tp:taxon-name></italic> Fabricius, 1792 in Serbia</article-title><source>Acta Entomologica Serbica</source><volume>30</volume><issue>1</issue><fpage>27</fpage><lpage>32</lpage><pub-id pub-id-type="doi">10.5281/zenodo.15389074</pub-id></element-citation></ref><ref id="B14021731"><element-citation xmlns:xlink="http://www.w3.org/1999/xlink" publication-type="article" xlink:type="simple"><person-group person-group-type="author"><name name-style="western"><surname>Palm</surname><given-names>T.</given-names></name></person-group><year>1966</year><article-title>Pä koleopterologiska exkursioner vid Bulgariens Svarta havskust</article-title><source>Entomologisk Tidskrift</source><volume>87</volume><issue>1-2</issue><fpage>5</fpage><lpage>22</lpage></element-citation></ref><ref id="B14021964"><element-citation xmlns:xlink="http://www.w3.org/1999/xlink" publication-type="chapter" xlink:type="simple"><person-group person-group-type="author"><name name-style="western"><surname>Guéorguiev</surname><given-names>B.</given-names></name></person-group><year>2011</year><chapter-title>Biodiversity of beetles (Insecta: Coleoptera) in chestnut forests, Belasitsa Mountain</chapter-title><person-group person-group-type="editor"><name name-style="western"><surname>Zlatanov</surname><given-names>T.</given-names></name><name name-style="western"><surname>Velichkov</surname><given-names>I.</given-names></name><name name-style="western"><surname>Nikolov</surname><given-names>B.</given-names></name></person-group><source>State and prospects of the <italic><tp:taxon-name><tp:taxon-name-part taxon-name-part-type="genus" reg="Castanea">Castanea</tp:taxon-name-part> <tp:taxon-name-part taxon-name-part-type="species" reg="sativa">sativa</tp:taxon-name-part></tp:taxon-name></italic> population in Belasitsa mountain: climate change adaptation; maintenance of biodiversity and sustainable ecosystem management. Project BG 0031 EEA report</source></element-citation></ref></ref-list></tp:taxon-treatment>
