# Supplementary material for: Checklist of the family Zopheridae (Coleoptera, Tenebrionoidea) of Bulgaria
Source: Biodivers Data J. 2026 Apr 28;14:e192174. doi: 10.3897/BDJ.14.e192174 (PMC13146783; doi:10.3897/BDJ.14.e192174)
Supplement: XML Treatment for Colydium noblecourti [file BDJ.14.e192174-treatment17.xml]

<!DOCTYPE tp:taxon-treatment
  PUBLIC "-//TaxonX//DTD Taxonomic Treatment Publishing DTD v0 20100105//EN" "tax-treatment-NSO.dtd">
<tp:taxon-treatment xmlns:tp="http://www.plazi.org/taxpub"><tp:treatment-meta><mixed-citation publication-type="journal"><person-group><name><surname>Gradinarov</surname><given-names>Denis</given-names></name><name><surname>Petrova</surname><given-names>Yana</given-names></name><name><surname>Sivilov</surname><given-names>Ognyan</given-names></name><name><surname>Stefanov</surname><given-names>Vladimir Stefanovich</given-names></name></person-group><article-title>Checklist of the family <tp:taxon-name><tp:taxon-name-part taxon-name-part-type="family">Zopheridae</tp:taxon-name-part></tp:taxon-name> (<tp:taxon-name><tp:taxon-name-part taxon-name-part-type="order">Coleoptera</tp:taxon-name-part></tp:taxon-name>, <tp:taxon-name><tp:taxon-name-part taxon-name-part-type="superfamily">Tenebrionoidea</tp:taxon-name-part></tp:taxon-name>) of Bulgaria</article-title><source>Biodivers Data J</source><day>28</day><month>04</month><year>2026</year><volume>14</volume><pub-id pub-id-type="doi">10.3897/BDJ.14.e192174</pub-id></mixed-citation></tp:treatment-meta><tp:nomenclature><tp:taxon-name><object-id xmlns:xlink="http://www.w3.org/1999/xlink" content-type="arpha" xlink:type="simple">E0587C6F-B297-5E55-8122-EE366863DA37</object-id><tp:taxon-name-part taxon-name-part-type="genus">Colydium</tp:taxon-name-part> <tp:taxon-name-part taxon-name-part-type="species">noblecourti</tp:taxon-name-part></tp:taxon-name><tp:taxon-authority>Parmain, Eckelt &amp; Schuh, 2024</tp:taxon-authority></tp:nomenclature><tp:treatment-sec sec-type="materials"><title>Materials</title><list list-type="alpha-lower" list-content="occurrences"><list-item><p><bold>Type status:</bold> <named-content xmlns:xlink="http://www.w3.org/1999/xlink" content-type="dwc:typeStatus" xlink:type="simple">Other material</named-content>. <bold>Occurrence:</bold> recordedBy: <named-content xmlns:xlink="http://www.w3.org/1999/xlink" content-type="dwc:recordedBy" xlink:type="simple">Dimitar Joakimov</named-content>; individualCount: <named-content xmlns:xlink="http://www.w3.org/1999/xlink" content-type="dwc:individualCount" xlink:type="simple">1</named-content>; sex: <named-content xmlns:xlink="http://www.w3.org/1999/xlink" content-type="dwc:sex" xlink:type="simple">male</named-content>; previousIdentifications: <named-content xmlns:xlink="http://www.w3.org/1999/xlink" content-type="dwc:previousIdentifications" xlink:type="simple"><italic><tp:taxon-name><tp:taxon-name-part taxon-name-part-type="genus" reg="Colydium">Colydium</tp:taxon-name-part> <tp:taxon-name-part taxon-name-part-type="species" reg="elongatum">elongatum</tp:taxon-name-part></tp:taxon-name></italic> F.</named-content>; occurrenceID: <named-content xmlns:xlink="http://www.w3.org/1999/xlink" content-type="dwc:occurrenceID" xlink:type="simple">EF75C028-3DF3-551F-A91C-02CF522A2F07</named-content>; <bold>Location:</bold> country: <named-content xmlns:xlink="http://www.w3.org/1999/xlink" content-type="dwc:country" xlink:type="simple">Bulgaria</named-content>; locality: <named-content xmlns:xlink="http://www.w3.org/1999/xlink" content-type="dwc:locality" xlink:type="simple">Kraleva Pol[yana]</named-content>; verbatimLocality: <named-content xmlns:xlink="http://www.w3.org/1999/xlink" content-type="dwc:verbatimLocality" xlink:type="simple">Kraleva pol. [in Bulgarien]</named-content>; <bold>Identification:</bold> identifiedBy: <named-content xmlns:xlink="http://www.w3.org/1999/xlink" content-type="dwc:identifiedBy" xlink:type="simple">Denis Gradinarov</named-content>; dateIdentified: <named-content xmlns:xlink="http://www.w3.org/1999/xlink" content-type="dwc:dateIdentified" xlink:type="simple">2026</named-content>; <bold>Event:</bold> verbatimEventDate: <named-content xmlns:xlink="http://www.w3.org/1999/xlink" content-type="dwc:verbatimEventDate" xlink:type="simple">II–VIII.1898</named-content></p></list-item><list-item><p><bold>Type status:</bold> <named-content xmlns:xlink="http://www.w3.org/1999/xlink" content-type="dwc:typeStatus" xlink:type="simple">Other material</named-content>. <bold>Occurrence:</bold> recordedBy: <named-content xmlns:xlink="http://www.w3.org/1999/xlink" content-type="dwc:recordedBy" xlink:type="simple">Dimitar Joakimov</named-content>; individualCount: <named-content xmlns:xlink="http://www.w3.org/1999/xlink" content-type="dwc:individualCount" xlink:type="simple">1</named-content>; sex: <named-content xmlns:xlink="http://www.w3.org/1999/xlink" content-type="dwc:sex" xlink:type="simple">female</named-content>; previousIdentifications: <named-content xmlns:xlink="http://www.w3.org/1999/xlink" content-type="dwc:previousIdentifications" xlink:type="simple"><italic><tp:taxon-name><tp:taxon-name-part taxon-name-part-type="genus" reg="Colydium">Colydium</tp:taxon-name-part> <tp:taxon-name-part taxon-name-part-type="species" reg="elongatum">elongatum</tp:taxon-name-part></tp:taxon-name></italic> F.</named-content>; occurrenceID: <named-content xmlns:xlink="http://www.w3.org/1999/xlink" content-type="dwc:occurrenceID" xlink:type="simple">7489FC00-B145-51F7-B7FE-D61CA16C1592</named-content>; <bold>Location:</bold> country: <named-content xmlns:xlink="http://www.w3.org/1999/xlink" content-type="dwc:country" xlink:type="simple">Bulgaria</named-content>; stateProvince: <named-content xmlns:xlink="http://www.w3.org/1999/xlink" content-type="dwc:stateProvince" xlink:type="simple">Stara Zagora</named-content>; municipality: <named-content xmlns:xlink="http://www.w3.org/1999/xlink" content-type="dwc:municipality" xlink:type="simple">Pavel Banya</named-content>; locality: <named-content xmlns:xlink="http://www.w3.org/1999/xlink" content-type="dwc:locality" xlink:type="simple">[Sarnena Gora Mountains], Turiya Village</named-content>; verbatimLocality: <named-content xmlns:xlink="http://www.w3.org/1999/xlink" content-type="dwc:verbatimLocality" xlink:type="simple">Turiya. [in Bulgarien]</named-content>; <bold>Identification:</bold> identifiedBy: <named-content xmlns:xlink="http://www.w3.org/1999/xlink" content-type="dwc:identifiedBy" xlink:type="simple">Denis Gradinarov</named-content>; dateIdentified: <named-content xmlns:xlink="http://www.w3.org/1999/xlink" content-type="dwc:dateIdentified" xlink:type="simple">2026</named-content>; <bold>Event:</bold> verbatimEventDate: <named-content xmlns:xlink="http://www.w3.org/1999/xlink" content-type="dwc:verbatimEventDate" xlink:type="simple">27.IX.1905</named-content></p></list-item><list-item><p><bold>Type status:</bold> <named-content xmlns:xlink="http://www.w3.org/1999/xlink" content-type="dwc:typeStatus" xlink:type="simple">Other material</named-content>. <bold>Occurrence:</bold> catalogNumber: <named-content xmlns:xlink="http://www.w3.org/1999/xlink" content-type="dwc:catalogNumber" xlink:type="simple">BFUS-COL000792</named-content>; recordedBy: <named-content xmlns:xlink="http://www.w3.org/1999/xlink" content-type="dwc:recordedBy" xlink:type="simple">Ognyan Sivilov</named-content>; individualCount: <named-content xmlns:xlink="http://www.w3.org/1999/xlink" content-type="dwc:individualCount" xlink:type="simple">1</named-content>; sex: <named-content xmlns:xlink="http://www.w3.org/1999/xlink" content-type="dwc:sex" xlink:type="simple">male</named-content>; occurrenceID: <named-content xmlns:xlink="http://www.w3.org/1999/xlink" content-type="dwc:occurrenceID" xlink:type="simple">24DAE36B-7B31-5552-875A-9FE2BBD573AE</named-content>; <bold>Location:</bold> country: <named-content xmlns:xlink="http://www.w3.org/1999/xlink" content-type="dwc:country" xlink:type="simple">Bulgaria</named-content>; stateProvince: <named-content xmlns:xlink="http://www.w3.org/1999/xlink" content-type="dwc:stateProvince" xlink:type="simple">Sliven</named-content>; municipality: <named-content xmlns:xlink="http://www.w3.org/1999/xlink" content-type="dwc:municipality" xlink:type="simple">Tvarditsa</named-content>; locality: <named-content xmlns:xlink="http://www.w3.org/1999/xlink" content-type="dwc:locality" xlink:type="simple">Central Stara Planina Mountains, near Bukovets Hut</named-content>; verbatimElevation: <named-content xmlns:xlink="http://www.w3.org/1999/xlink" content-type="dwc:verbatimElevation" xlink:type="simple">1052 m</named-content>; decimalLatitude: <named-content xmlns:xlink="http://www.w3.org/1999/xlink" content-type="dwc:decimalLatitude" xlink:type="simple">42.789225</named-content>; decimalLongitude: <named-content xmlns:xlink="http://www.w3.org/1999/xlink" content-type="dwc:decimalLongitude" xlink:type="simple">25.890651</named-content>; geodeticDatum: <named-content xmlns:xlink="http://www.w3.org/1999/xlink" content-type="dwc:geodeticDatum" xlink:type="simple">WGS84</named-content>; <bold>Identification:</bold> identifiedBy: <named-content xmlns:xlink="http://www.w3.org/1999/xlink" content-type="dwc:identifiedBy" xlink:type="simple">Denis Gradinarov</named-content>; dateIdentified: <named-content xmlns:xlink="http://www.w3.org/1999/xlink" content-type="dwc:dateIdentified" xlink:type="simple">2026</named-content>; <bold>Event:</bold> samplingProtocol: <named-content xmlns:xlink="http://www.w3.org/1999/xlink" content-type="dwc:samplingProtocol" xlink:type="simple">at night on tree trunks</named-content>; verbatimEventDate: <named-content xmlns:xlink="http://www.w3.org/1999/xlink" content-type="dwc:verbatimEventDate" xlink:type="simple">27.viii.2009</named-content>; habitat: <named-content xmlns:xlink="http://www.w3.org/1999/xlink" content-type="dwc:habitat" xlink:type="simple">beech forest</named-content></p></list-item></list></tp:treatment-sec><tp:treatment-sec sec-type="Distribution"><title>Distribution</title><p>Austria, Andorra, Bosnia, Croatia, Czechia, France, Germany, Iran, Italy, Slovakia, Slovenia, Spain, Asian part of Türkiye (<xref ref-type="bibr" rid="B14021740">Parmain et al. 2024</xref>); Serbia (<xref ref-type="bibr" rid="B14021695">Marczak and Pepłowska-Marczak 2025</xref>); Russia (Kaliningrad Oblast) (<xref ref-type="bibr" rid="B14019761">Alekseev 2025</xref>); Belgium (<xref ref-type="bibr" rid="B14021898">Thomaes et al. 2025</xref>); Bulgaria (present study).</p></tp:treatment-sec><tp:treatment-sec sec-type="Notes"><title>Notes</title><p>In the present study, we report <italic><tp:taxon-name><tp:taxon-name-part taxon-name-part-type="genus" reg="Colydium">C.</tp:taxon-name-part> <tp:taxon-name-part taxon-name-part-type="species" reg="noblecourti">noblecourti</tp:taxon-name-part></tp:taxon-name></italic> from "Kraleva polyana" (probably, Kraleva livada locality near Kameno Pole Village, in north-eastern Bulgaria), from Sarnena Gora Mountains and from Central Stara Planina Mountains (Fig. <xref ref-type="fig" rid="F14022082">5</xref>; Fig. <xref ref-type="fig" rid="F14030426">6</xref>). New records for Bulgaria.</p></tp:treatment-sec><tp:treatment-sec><!--Section generated to contain objects referenced in tp:taxon-treatment.--><fig id="F14022082" position="float" orientation="portrait"><object-id xmlns:xlink="http://www.w3.org/1999/xlink" content-type="arpha" xlink:type="simple">1F7D00B1-1ED5-5A77-ABA8-2CEE65D7A9F9</object-id><object-id xmlns:xlink="http://www.w3.org/1999/xlink" content-type="doi" xlink:type="simple">10.3897/BDJ.14.e192174.figure1</object-id><label>Figure 5.</label><caption><p>Specimens of <italic><tp:taxon-name><tp:taxon-name-part taxon-name-part-type="genus" reg="Colydium">Colydium</tp:taxon-name-part> <tp:taxon-name-part taxon-name-part-type="species" reg="noblecourti">noblecourti</tp:taxon-name-part></tp:taxon-name></italic> Parmain, Eckelt &amp; Schuh, 2024 preserved in the historical collection of Dimitar Joakimov, NMNHS. <bold>A</bold> male from Kraleva Polyana locality (specimen 1); <bold>B</bold> female from Turiya locality (specimen 2); <bold>C</bold> original label (specimen 1); <bold>D</bold> original label (specimen 2); <bold>E</bold> specimen 1 (re-mounted); <bold>F</bold> specimen 2 (re-mounted); <bold>G</bold> median lobe (specimen 1); <bold>H</bold> tegmen (specimen 1). Scale bars: 1 mm (E, F); 0.5 mm (G, H).</p></caption><graphic xmlns:xlink="http://www.w3.org/1999/xlink" xlink:href="bdj-14-e192174-g005.jpg" position="float" id="oo_1563096.jpg" orientation="portrait" xlink:type="simple"><uri content-type="original_file" xlink:type="simple">https://binary.pensoft.net/fig/1563096</uri></graphic></fig><fig id="F14030426" position="float" orientation="portrait"><object-id xmlns:xlink="http://www.w3.org/1999/xlink" content-type="arpha" xlink:type="simple">0C16A03F-0F3C-504A-94FA-6E8A8BD95199</object-id><object-id xmlns:xlink="http://www.w3.org/1999/xlink" content-type="doi" xlink:type="simple">10.3897/BDJ.14.e192174.figure1</object-id><label>Figure 6.</label><caption><p><italic><tp:taxon-name><tp:taxon-name-part taxon-name-part-type="genus" reg="Colydium">Colydium</tp:taxon-name-part> <tp:taxon-name-part taxon-name-part-type="species" reg="noblecourti">noblecourti</tp:taxon-name-part></tp:taxon-name></italic> Parmain, Eckelt &amp; Schuh, 2024 from Central Stara Planina Mountains, Bulgaria: <bold>A</bold> male (BFUS-COL000792); <bold>B</bold> median lobe of the same specimen; <bold>C</bold> tegmen of the same specimen. Scale bars: 1 mm (A); 0.5 mm (B, C).</p></caption><graphic xmlns:xlink="http://www.w3.org/1999/xlink" xlink:href="bdj-14-e192174-g006.jpg" position="float" id="oo_1564394.jpg" orientation="portrait" xlink:type="simple"><uri content-type="original_file" xlink:type="simple">https://binary.pensoft.net/fig/1564394</uri></graphic></fig></tp:treatment-sec><ref-list><ref id="B14021740"><element-citation xmlns:xlink="http://www.w3.org/1999/xlink" publication-type="article" xlink:type="simple"><person-group person-group-type="author"><name name-style="western"><surname>Parmain</surname><given-names>Guilhem</given-names></name><name name-style="western"><surname>Eckelt</surname><given-names>Andreas</given-names></name><name name-style="western"><surname>Schuh</surname><given-names>Rudolf</given-names></name></person-group><year>2024</year><article-title>The genus <italic><tp:taxon-name><tp:taxon-name-part taxon-name-part-type="genus" reg="Colydium">Colydium</tp:taxon-name-part></tp:taxon-name></italic> Fabricius in Europe (<tp:taxon-name><tp:taxon-name-part taxon-name-part-type="order">Coleoptera</tp:taxon-name-part></tp:taxon-name>, <tp:taxon-name><tp:taxon-name-part taxon-name-part-type="family">Zopheridae</tp:taxon-name-part></tp:taxon-name>, <tp:taxon-name><tp:taxon-name-part taxon-name-part-type="subfamily">Colydiinae</tp:taxon-name-part></tp:taxon-name>) with description of a new species, <italic><tp:taxon-name><tp:taxon-name-part taxon-name-part-type="genus" reg="Colydium">Colydium</tp:taxon-name-part> <tp:taxon-name-part taxon-name-part-type="species" reg="noblecourti">noblecourti</tp:taxon-name-part></tp:taxon-name></italic> sp. nov.</article-title><source>Deutsche Entomologische Zeitschrift</source><volume>71</volume><issue>2</issue><fpage>289</fpage><lpage>301</lpage><pub-id pub-id-type="doi">10.3897/dez.71.121389</pub-id></element-citation></ref><ref id="B14021695"><element-citation xmlns:xlink="http://www.w3.org/1999/xlink" publication-type="article" xlink:type="simple"><person-group person-group-type="author"><name name-style="western"><surname>Marczak</surname><given-names>D.</given-names></name><name name-style="western"><surname>Pepłowska-Marczak</surname><given-names>D.</given-names></name></person-group><year>2025</year><article-title><italic><tp:taxon-name><tp:taxon-name-part taxon-name-part-type="genus" reg="Colydium">Colydium</tp:taxon-name-part> <tp:taxon-name-part taxon-name-part-type="species" reg="noblecourti">noblecourti</tp:taxon-name-part></tp:taxon-name></italic> Parmain, Eckelt &amp; Schuh, 2024 (<tp:taxon-name><tp:taxon-name-part taxon-name-part-type="order">Coleoptera</tp:taxon-name-part></tp:taxon-name>: <tp:taxon-name><tp:taxon-name-part taxon-name-part-type="family">Zopheridae</tp:taxon-name-part></tp:taxon-name>): new beetle species for the fauna of Serbia and new records of the genus <italic><tp:taxon-name><tp:taxon-name-part taxon-name-part-type="genus" reg="Colydium">Colydium</tp:taxon-name-part></tp:taxon-name></italic> Fabricius, 1792 in Serbia</article-title><source>Acta Entomologica Serbica</source><volume>30</volume><issue>1</issue><fpage>27</fpage><lpage>32</lpage><pub-id pub-id-type="doi">10.5281/zenodo.15389074</pub-id></element-citation></ref><ref id="B14019761"><element-citation xmlns:xlink="http://www.w3.org/1999/xlink" publication-type="article" xlink:type="simple"><person-group person-group-type="author"><name name-style="western"><surname>Alekseev</surname><given-names>V. I.</given-names></name></person-group><year>2025</year><article-title>Rare and regionally new beetles (<tp:taxon-name><tp:taxon-name-part taxon-name-part-type="order">Coleoptera</tp:taxon-name-part></tp:taxon-name>) from Kaliningradskaya Oblast, Russia</article-title><source>Euroasian Entomological Journal</source><volume>24</volume><issue>4</issue><fpage>201</fpage><lpage>204</lpage><pub-id pub-id-type="doi">10.15298/euroasentj.24.04.05</pub-id></element-citation></ref><ref id="B14021898"><element-citation xmlns:xlink="http://www.w3.org/1999/xlink" publication-type="article" xlink:type="simple"><person-group person-group-type="author"><name name-style="western"><surname>Thomaes</surname><given-names>A.</given-names></name><name name-style="western"><surname>Drumont</surname><given-names>A.</given-names></name><name name-style="western"><surname>Smets</surname><given-names>K.</given-names></name><name name-style="western"><surname>Crèvecoeur</surname><given-names>L.</given-names></name><name name-style="western"><surname>Troukens</surname><given-names>W.</given-names></name><name name-style="western"><surname>Fagot</surname><given-names>J.</given-names></name><name name-style="western"><surname>Dekoninck</surname><given-names>W.</given-names></name></person-group><year>2025</year><article-title>Checklist of the beetles of Belgium (<tp:taxon-name><tp:taxon-name-part taxon-name-part-type="order">Coleoptera</tp:taxon-name-part></tp:taxon-name>)</article-title><source>Belgian Journal of Entomology</source><volume>158</volume><fpage>1</fpage><lpage>181</lpage></element-citation></ref></ref-list></tp:taxon-treatment>
