# Supplementary material for: Checklist of the family Zopheridae (Coleoptera, Tenebrionoidea) of Bulgaria
Source: Biodivers Data J. 2026 Apr 28;14:e192174. doi: 10.3897/BDJ.14.e192174 (PMC13146783; doi:10.3897/BDJ.14.e192174)
Supplement: XML Treatment for Orthocerus clavicornis [file BDJ.14.e192174-treatment20.xml]

<!DOCTYPE tp:taxon-treatment
  PUBLIC "-//TaxonX//DTD Taxonomic Treatment Publishing DTD v0 20100105//EN" "tax-treatment-NSO.dtd">
<tp:taxon-treatment xmlns:tp="http://www.plazi.org/taxpub"><tp:treatment-meta><mixed-citation publication-type="journal"><person-group><name><surname>Gradinarov</surname><given-names>Denis</given-names></name><name><surname>Petrova</surname><given-names>Yana</given-names></name><name><surname>Sivilov</surname><given-names>Ognyan</given-names></name><name><surname>Stefanov</surname><given-names>Vladimir Stefanovich</given-names></name></person-group><article-title>Checklist of the family <tp:taxon-name><tp:taxon-name-part taxon-name-part-type="family">Zopheridae</tp:taxon-name-part></tp:taxon-name> (<tp:taxon-name><tp:taxon-name-part taxon-name-part-type="order">Coleoptera</tp:taxon-name-part></tp:taxon-name>, <tp:taxon-name><tp:taxon-name-part taxon-name-part-type="superfamily">Tenebrionoidea</tp:taxon-name-part></tp:taxon-name>) of Bulgaria</article-title><source>Biodivers Data J</source><day>28</day><month>04</month><year>2026</year><volume>14</volume><pub-id pub-id-type="doi">10.3897/BDJ.14.e192174</pub-id></mixed-citation></tp:treatment-meta><tp:nomenclature><tp:taxon-name><object-id xmlns:xlink="http://www.w3.org/1999/xlink" content-type="arpha" xlink:type="simple">3B898565-9E05-591D-9910-751E6E8CD9F2</object-id><tp:taxon-name-part taxon-name-part-type="genus">Orthocerus</tp:taxon-name-part> <tp:taxon-name-part taxon-name-part-type="species">clavicornis</tp:taxon-name-part></tp:taxon-name><tp:taxon-authority>(Linnaeus, 1758)</tp:taxon-authority></tp:nomenclature><tp:treatment-sec sec-type="materials"><title>Materials</title><list list-type="alpha-lower" list-content="occurrences"><list-item><p><bold>Type status:</bold> <named-content xmlns:xlink="http://www.w3.org/1999/xlink" content-type="dwc:typeStatus" xlink:type="simple">Other material</named-content>. <bold>Occurrence:</bold> catalogNumber: <named-content xmlns:xlink="http://www.w3.org/1999/xlink" content-type="dwc:catalogNumber" xlink:type="simple">BFUS-COL000793</named-content>; recordedBy: <named-content xmlns:xlink="http://www.w3.org/1999/xlink" content-type="dwc:recordedBy" xlink:type="simple">Nikolay Simov</named-content>; individualCount: <named-content xmlns:xlink="http://www.w3.org/1999/xlink" content-type="dwc:individualCount" xlink:type="simple">1</named-content>; sex: <named-content xmlns:xlink="http://www.w3.org/1999/xlink" content-type="dwc:sex" xlink:type="simple">female</named-content>; occurrenceID: <named-content xmlns:xlink="http://www.w3.org/1999/xlink" content-type="dwc:occurrenceID" xlink:type="simple">7C004743-F2BF-527E-884D-51D5374A1D08</named-content>; <bold>Location:</bold> country: <named-content xmlns:xlink="http://www.w3.org/1999/xlink" content-type="dwc:country" xlink:type="simple">Bulgaria</named-content>; stateProvince: <named-content xmlns:xlink="http://www.w3.org/1999/xlink" content-type="dwc:stateProvince" xlink:type="simple">Blagoevgrad</named-content>; municipality: <named-content xmlns:xlink="http://www.w3.org/1999/xlink" content-type="dwc:municipality" xlink:type="simple">Sandanski</named-content>; locality: <named-content xmlns:xlink="http://www.w3.org/1999/xlink" content-type="dwc:locality" xlink:type="simple">Alibotush Mt [= Slavyanka Mts], Souhoto Ezero, near Gotsev Vrah Peak</named-content>; verbatimElevation: <named-content xmlns:xlink="http://www.w3.org/1999/xlink" content-type="dwc:verbatimElevation" xlink:type="simple">2065 m</named-content>; <bold>Identification:</bold> identifiedBy: <named-content xmlns:xlink="http://www.w3.org/1999/xlink" content-type="dwc:identifiedBy" xlink:type="simple">Denis Gradinarov</named-content>; dateIdentified: <named-content xmlns:xlink="http://www.w3.org/1999/xlink" content-type="dwc:dateIdentified" xlink:type="simple">2020</named-content>; <bold>Event:</bold> samplingProtocol: <named-content xmlns:xlink="http://www.w3.org/1999/xlink" content-type="dwc:samplingProtocol" xlink:type="simple">pitfall traps</named-content>; verbatimEventDate: <named-content xmlns:xlink="http://www.w3.org/1999/xlink" content-type="dwc:verbatimEventDate" xlink:type="simple">5.vii.2006–10.viii.2006</named-content></p></list-item></list></tp:treatment-sec><tp:treatment-sec sec-type="Distribution"><title>Distribution</title><p>Austria, Belgium, Bosnia and Herzegovina, Belarus, Croatia, Czechia, Denmark, Finland, France, Germany, Great Britain, Hungary, Latvia, Liechtenstein, Luxembourg, The Netherlands, Norway, Italy, Ireland, Poland, Romania, Russia (Central European Territory, East Siberia, Far East), Slovakia, Spain, Sweden, Switzerland, Ukraine, Serbia and Montenegro, “Caucasus”, Asian Türkiye, Mongolia (<xref ref-type="bibr" rid="B14021789">Schuh 2020</xref>); Iran (<xref ref-type="bibr" rid="B14021722">Otero and Ghahari 2020</xref>); Belgium (<xref ref-type="bibr" rid="B14021898">Thomaes et al. 2025</xref>); Bulgaria (<xref ref-type="bibr" rid="B14019770">Angelov 1968a</xref>; present study).</p></tp:treatment-sec><tp:treatment-sec sec-type="Notes"><title>Notes</title><p>In Bulgaria, this species has been reported from several localities in Western Rhodopes Mountains and from Izdremets Peak in Stara Planina Mountains (<xref ref-type="bibr" rid="B14019770">Angelov 1968a</xref>: 99). The species is omitted for Bulgaria in both editions of the Catalogue of Palaearctic <tp:taxon-name><tp:taxon-name-part taxon-name-part-type="order">Coleoptera</tp:taxon-name-part></tp:taxon-name> (<xref ref-type="bibr" rid="B14021847">Ślipiński and Schuh 2008</xref>; <xref ref-type="bibr" rid="B14021789">Schuh 2020</xref>). Here, we report <italic><tp:taxon-name><tp:taxon-name-part taxon-name-part-type="genus" reg="Orthocerus">O.</tp:taxon-name-part> <tp:taxon-name-part taxon-name-part-type="species" reg="clavicornis">clavicornis</tp:taxon-name-part></tp:taxon-name></italic> from Slavyanka Mountains (Fig. <xref ref-type="fig" rid="F14030437">7</xref>) and confirm the presence of this species in Bulgaria.</p></tp:treatment-sec><tp:treatment-sec><!--Section generated to contain objects referenced in tp:taxon-treatment.--><fig id="F14030437" position="float" orientation="portrait"><object-id xmlns:xlink="http://www.w3.org/1999/xlink" content-type="arpha" xlink:type="simple">6779C29D-B4CA-55E9-A883-3307485CE88E</object-id><object-id xmlns:xlink="http://www.w3.org/1999/xlink" content-type="doi" xlink:type="simple">10.3897/BDJ.14.e192174.figure1</object-id><label>Figure 7.</label><caption><p><italic><tp:taxon-name><tp:taxon-name-part taxon-name-part-type="genus" reg="Orthocerus">Orthocerus</tp:taxon-name-part> <tp:taxon-name-part taxon-name-part-type="species" reg="clavicornis">clavicornis</tp:taxon-name-part></tp:taxon-name></italic> (Linnaeus, 1758) from Slavyanka Mountains, Bulgaria (female, BFUS-COL000793). Scale bar: 1 mm.</p></caption><graphic xmlns:xlink="http://www.w3.org/1999/xlink" xlink:href="bdj-14-e192174-g007.jpg" position="float" id="oo_1564398.jpg" orientation="portrait" xlink:type="simple"><uri content-type="original_file" xlink:type="simple">https://binary.pensoft.net/fig/1564398</uri></graphic></fig></tp:treatment-sec><ref-list><ref id="B14021789"><element-citation xmlns:xlink="http://www.w3.org/1999/xlink" publication-type="chapter" xlink:type="simple"><person-group person-group-type="author"><name name-style="western"><surname>Schuh</surname><given-names>R.</given-names></name></person-group><year>2020</year><chapter-title>Family Zopheridae Solier, 1834</chapter-title><person-group person-group-type="editor"><name name-style="western"><surname>Iwan</surname><given-names>D.</given-names></name><name name-style="western"><surname>Löbl</surname><given-names>I.</given-names></name></person-group><source>Catalogue of Palaearctic <tp:taxon-name><tp:taxon-name-part taxon-name-part-type="order">Coleoptera</tp:taxon-name-part></tp:taxon-name>. <tp:taxon-name><tp:taxon-name-part taxon-name-part-type="superfamily">Tenebrionoidea</tp:taxon-name-part></tp:taxon-name>.</source><edition>Revised and updated 2nd edition</edition><volume>Volume 5</volume><publisher-name>Brill</publisher-name><publisher-loc>Leiden &amp; Boston</publisher-loc><size units="page">970</size></element-citation></ref><ref id="B14021722"><element-citation xmlns:xlink="http://www.w3.org/1999/xlink" publication-type="article" xlink:type="simple"><person-group person-group-type="author"><name name-style="western"><surname>Otero</surname><given-names>C. J.</given-names></name><name name-style="western"><surname>Ghahari</surname><given-names>H.</given-names></name></person-group><year>2020</year><article-title>An updated catalogue of the Iranian <tp:taxon-name><tp:taxon-name-part taxon-name-part-type="family">Zopheridae</tp:taxon-name-part></tp:taxon-name> (<tp:taxon-name><tp:taxon-name-part taxon-name-part-type="order">Coleoptera</tp:taxon-name-part></tp:taxon-name> <tp:taxon-name><tp:taxon-name-part taxon-name-part-type="superfamily">Tenebrionoidea</tp:taxon-name-part></tp:taxon-name>)</article-title><source>Redia</source><volume>103</volume><fpage>41</fpage><lpage>45</lpage><pub-id pub-id-type="doi">10.19263/redia-103.20.08</pub-id></element-citation></ref><ref id="B14021898"><element-citation xmlns:xlink="http://www.w3.org/1999/xlink" publication-type="article" xlink:type="simple"><person-group person-group-type="author"><name name-style="western"><surname>Thomaes</surname><given-names>A.</given-names></name><name name-style="western"><surname>Drumont</surname><given-names>A.</given-names></name><name name-style="western"><surname>Smets</surname><given-names>K.</given-names></name><name name-style="western"><surname>Crèvecoeur</surname><given-names>L.</given-names></name><name name-style="western"><surname>Troukens</surname><given-names>W.</given-names></name><name name-style="western"><surname>Fagot</surname><given-names>J.</given-names></name><name name-style="western"><surname>Dekoninck</surname><given-names>W.</given-names></name></person-group><year>2025</year><article-title>Checklist of the beetles of Belgium (<tp:taxon-name><tp:taxon-name-part taxon-name-part-type="order">Coleoptera</tp:taxon-name-part></tp:taxon-name>)</article-title><source>Belgian Journal of Entomology</source><volume>158</volume><fpage>1</fpage><lpage>181</lpage></element-citation></ref><ref id="B14019770"><element-citation xmlns:xlink="http://www.w3.org/1999/xlink" publication-type="article" xlink:type="simple"><person-group person-group-type="author"><name name-style="western"><surname>Angelov</surname><given-names>P.</given-names></name></person-group><year>1968</year><article-title>Neue Koleopterenfamilien und Gattungen für die Fauna Bulgariens (<tp:taxon-name><tp:taxon-name-part taxon-name-part-type="order">Coleoptera</tp:taxon-name-part></tp:taxon-name>)</article-title><source>Natura</source><volume>2</volume><issue>1</issue><fpage>97</fpage><lpage>99</lpage></element-citation></ref><ref id="B14021847"><element-citation xmlns:xlink="http://www.w3.org/1999/xlink" publication-type="chapter" xlink:type="simple"><person-group person-group-type="author"><name name-style="western"><surname>Ślipiński</surname><given-names>S. A.</given-names></name><name name-style="western"><surname>Schuh</surname><given-names>R.</given-names></name></person-group><year>2008</year><chapter-title>Family Zopheridae Solier, 1834</chapter-title><person-group person-group-type="editor"><name name-style="western"><surname>Löbl</surname><given-names>I.</given-names></name><name name-style="western"><surname>Smetana</surname><given-names>A.</given-names></name></person-group><source>Catalogue of Palaearctic <tp:taxon-name><tp:taxon-name-part taxon-name-part-type="order">Coleoptera</tp:taxon-name-part></tp:taxon-name>. Volume 5. <tp:taxon-name><tp:taxon-name-part taxon-name-part-type="superfamily">Tenebrionoidea</tp:taxon-name-part></tp:taxon-name></source><publisher-name>Apollo Books</publisher-name><publisher-loc>Stenstrup</publisher-loc><size units="page">670</size></element-citation></ref></ref-list></tp:taxon-treatment>
