# Supplementary material for: Checklist of the family Zopheridae (Coleoptera, Tenebrionoidea) of Bulgaria
Source: Biodivers Data J. 2026 Apr 28;14:e192174. doi: 10.3897/BDJ.14.e192174 (PMC13146783; doi:10.3897/BDJ.14.e192174)
Supplement: XML Treatment for Rhopalocerus rondanii [file BDJ.14.e192174-treatment23.xml]

<!DOCTYPE tp:taxon-treatment
  PUBLIC "-//TaxonX//DTD Taxonomic Treatment Publishing DTD v0 20100105//EN" "tax-treatment-NSO.dtd">
<tp:taxon-treatment xmlns:tp="http://www.plazi.org/taxpub"><tp:treatment-meta><mixed-citation publication-type="journal"><person-group><name><surname>Gradinarov</surname><given-names>Denis</given-names></name><name><surname>Petrova</surname><given-names>Yana</given-names></name><name><surname>Sivilov</surname><given-names>Ognyan</given-names></name><name><surname>Stefanov</surname><given-names>Vladimir Stefanovich</given-names></name></person-group><article-title>Checklist of the family <tp:taxon-name><tp:taxon-name-part taxon-name-part-type="family">Zopheridae</tp:taxon-name-part></tp:taxon-name> (<tp:taxon-name><tp:taxon-name-part taxon-name-part-type="order">Coleoptera</tp:taxon-name-part></tp:taxon-name>, <tp:taxon-name><tp:taxon-name-part taxon-name-part-type="superfamily">Tenebrionoidea</tp:taxon-name-part></tp:taxon-name>) of Bulgaria</article-title><source>Biodivers Data J</source><day>28</day><month>04</month><year>2026</year><volume>14</volume><pub-id pub-id-type="doi">10.3897/BDJ.14.e192174</pub-id></mixed-citation></tp:treatment-meta><tp:nomenclature><tp:taxon-name><object-id xmlns:xlink="http://www.w3.org/1999/xlink" content-type="arpha" xlink:type="simple">CD36217A-D407-5711-B12C-3FCF9A56C8DB</object-id><tp:taxon-name-part taxon-name-part-type="genus">Rhopalocerus</tp:taxon-name-part> <tp:taxon-name-part taxon-name-part-type="species">rondanii</tp:taxon-name-part></tp:taxon-name><tp:taxon-authority>(A. Villa &amp; J. B. Villa, 1833)</tp:taxon-authority></tp:nomenclature><tp:treatment-sec sec-type="Distribution"><title>Distribution</title><p>Austria, Bulgaria, Croatia, Czechia, Germany, Greece, Hungary, Italy, Portugal, Romania, Slovakia, Ukraine, Serbia and Montenegro (<xref ref-type="bibr" rid="B14021789">Schuh 2020</xref>); Iran (<xref ref-type="bibr" rid="B14021612">Farashiani et al. 2022</xref>); Moldova (<xref ref-type="bibr" rid="B14021567">Bacal 2023</xref>, <xref ref-type="bibr" rid="B14021523">Bacal and Buşmachiu 2025</xref>).</p></tp:treatment-sec><tp:treatment-sec sec-type="Notes"><title>Notes</title><p>The species has been recorded for Bulgaria without exact locality (<xref ref-type="bibr" rid="B14021870">Ślipiński and Burakowski 1988</xref>: 92, <xref ref-type="bibr" rid="B14021847">Ślipiński and Schuh 2008</xref>: 80, <xref ref-type="bibr" rid="B14021789">Schuh 2020</xref>: 69).</p></tp:treatment-sec><ref-list><ref id="B14021789"><element-citation xmlns:xlink="http://www.w3.org/1999/xlink" publication-type="chapter" xlink:type="simple"><person-group person-group-type="author"><name name-style="western"><surname>Schuh</surname><given-names>R.</given-names></name></person-group><year>2020</year><chapter-title>Family Zopheridae Solier, 1834</chapter-title><person-group person-group-type="editor"><name name-style="western"><surname>Iwan</surname><given-names>D.</given-names></name><name name-style="western"><surname>Löbl</surname><given-names>I.</given-names></name></person-group><source>Catalogue of Palaearctic <tp:taxon-name><tp:taxon-name-part taxon-name-part-type="order">Coleoptera</tp:taxon-name-part></tp:taxon-name>. <tp:taxon-name><tp:taxon-name-part taxon-name-part-type="superfamily">Tenebrionoidea</tp:taxon-name-part></tp:taxon-name>.</source><edition>Revised and updated 2nd edition</edition><volume>Volume 5</volume><publisher-name>Brill</publisher-name><publisher-loc>Leiden &amp; Boston</publisher-loc><size units="page">970</size></element-citation></ref><ref id="B14021612"><element-citation xmlns:xlink="http://www.w3.org/1999/xlink" publication-type="article" xlink:type="simple"><person-group person-group-type="author"><name name-style="western"><surname>Farashiani</surname><given-names>Mohammad Ebrahim</given-names></name><name name-style="western"><surname>Varandi</surname><given-names>Hassan Barimani</given-names></name><name name-style="western"><surname>Kazerani</surname><given-names>Frazane</given-names></name><name name-style="western"><surname>Yarmand</surname><given-names>Hamid</given-names></name><name name-style="western"><surname>Babaee</surname><given-names>Mohammadreza</given-names></name><name name-style="western"><surname>Thorn</surname><given-names>Simon</given-names></name><name name-style="western"><surname>Lange</surname><given-names>Frank</given-names></name><name name-style="western"><surname>Rafiei-Jahed</surname><given-names>Razieh</given-names></name><name name-style="western"><surname>Müller</surname><given-names>Jörg</given-names></name><name name-style="western"><surname>Amini</surname><given-names>Sudabe</given-names></name></person-group><year>2022</year><article-title>A preliminary checklist of saproxylic beetles (<tp:taxon-name><tp:taxon-name-part taxon-name-part-type="order">Coleoptera</tp:taxon-name-part></tp:taxon-name>) in the Hyrcanian forests of Iran, with distributional data</article-title><source>Check List</source><volume>18</volume><issue>5</issue><fpage>1063</fpage><lpage>1120</lpage><pub-id pub-id-type="doi">10.15560/18.5.1053</pub-id></element-citation></ref><ref id="B14021567"><element-citation xmlns:xlink="http://www.w3.org/1999/xlink" publication-type="book" xlink:type="simple"><person-group person-group-type="author"><name name-style="western"><surname>Bacal</surname><given-names>S.</given-names></name></person-group><year>2023</year><source>Coleopterele saproxilice și rolul lor pentru ecosistemele forestiere: ghid științifco-metodic</source><publisher-name>Căpăţînă-Print</publisher-name><publisher-loc>Chişinău</publisher-loc><size units="page">94</size><pub-id pub-id-type="doi">10.53937/9789975364447</pub-id></element-citation></ref><ref id="B14021523"><element-citation xmlns:xlink="http://www.w3.org/1999/xlink" publication-type="article" xlink:type="simple"><person-group person-group-type="author"><name name-style="western"><surname>Bacal</surname><given-names>Svetlana</given-names></name><name name-style="western"><surname>Buşmachiu</surname><given-names>Galina</given-names></name></person-group><year>2025</year><article-title><italic><tp:taxon-name><tp:taxon-name-part taxon-name-part-type="genus" reg="Aulonium">Aulonium</tp:taxon-name-part> <tp:taxon-name-part taxon-name-part-type="species" reg="trisulcum">trisulcum</tp:taxon-name-part></tp:taxon-name></italic> (Geoffroy, 1785) (<tp:taxon-name><tp:taxon-name-part taxon-name-part-type="order">Coleoptera</tp:taxon-name-part></tp:taxon-name>: <tp:taxon-name><tp:taxon-name-part taxon-name-part-type="family">Zopheridae</tp:taxon-name-part></tp:taxon-name>) at the second mention in the Republic of Moldova</article-title><source>Akademos</source><volume>2</volume><issue>77</issue><fpage>67</fpage><lpage>70</lpage><pub-id pub-id-type="doi">10.52673/18570461.25.2-77.06</pub-id></element-citation></ref><ref id="B14021870"><element-citation xmlns:xlink="http://www.w3.org/1999/xlink" publication-type="article" xlink:type="simple"><person-group person-group-type="author"><name name-style="western"><surname>Ślipiński</surname><given-names>S. A.</given-names></name><name name-style="western"><surname>Burakowski</surname><given-names>B.</given-names></name></person-group><year>1988</year><article-title>A review of the genus <italic><tp:taxon-name><tp:taxon-name-part taxon-name-part-type="genus" reg="Rhopalocerus">Rhopalocerus</tp:taxon-name-part></tp:taxon-name></italic> W. Redtenbacher of the World (<tp:taxon-name><tp:taxon-name-part taxon-name-part-type="order">Coleoptera</tp:taxon-name-part></tp:taxon-name>, <tp:taxon-name><tp:taxon-name-part taxon-name-part-type="family">Colydiidae</tp:taxon-name-part></tp:taxon-name>)</article-title><source>Annales Zoologici</source><volume>42</volume><issue>2</issue><fpage>75</fpage><lpage>118</lpage></element-citation></ref><ref id="B14021847"><element-citation xmlns:xlink="http://www.w3.org/1999/xlink" publication-type="chapter" xlink:type="simple"><person-group person-group-type="author"><name name-style="western"><surname>Ślipiński</surname><given-names>S. A.</given-names></name><name name-style="western"><surname>Schuh</surname><given-names>R.</given-names></name></person-group><year>2008</year><chapter-title>Family Zopheridae Solier, 1834</chapter-title><person-group person-group-type="editor"><name name-style="western"><surname>Löbl</surname><given-names>I.</given-names></name><name name-style="western"><surname>Smetana</surname><given-names>A.</given-names></name></person-group><source>Catalogue of Palaearctic <tp:taxon-name><tp:taxon-name-part taxon-name-part-type="order">Coleoptera</tp:taxon-name-part></tp:taxon-name>. Volume 5. <tp:taxon-name><tp:taxon-name-part taxon-name-part-type="superfamily">Tenebrionoidea</tp:taxon-name-part></tp:taxon-name></source><publisher-name>Apollo Books</publisher-name><publisher-loc>Stenstrup</publisher-loc><size units="page">670</size></element-citation></ref></ref-list></tp:taxon-treatment>
