# Supplementary material for: Checklist of the family Zopheridae (Coleoptera, Tenebrionoidea) of Bulgaria
Source: Biodivers Data J. 2026 Apr 28;14:e192174. doi: 10.3897/BDJ.14.e192174 (PMC13146783; doi:10.3897/BDJ.14.e192174)
Supplement: XML Treatment for Colobicus hirtus [file BDJ.14.e192174-treatment28.xml]

<!DOCTYPE tp:taxon-treatment
  PUBLIC "-//TaxonX//DTD Taxonomic Treatment Publishing DTD v0 20100105//EN" "tax-treatment-NSO.dtd">
<tp:taxon-treatment xmlns:tp="http://www.plazi.org/taxpub"><tp:treatment-meta><mixed-citation publication-type="journal"><person-group><name><surname>Gradinarov</surname><given-names>Denis</given-names></name><name><surname>Petrova</surname><given-names>Yana</given-names></name><name><surname>Sivilov</surname><given-names>Ognyan</given-names></name><name><surname>Stefanov</surname><given-names>Vladimir Stefanovich</given-names></name></person-group><article-title>Checklist of the family <tp:taxon-name><tp:taxon-name-part taxon-name-part-type="family">Zopheridae</tp:taxon-name-part></tp:taxon-name> (<tp:taxon-name><tp:taxon-name-part taxon-name-part-type="order">Coleoptera</tp:taxon-name-part></tp:taxon-name>, <tp:taxon-name><tp:taxon-name-part taxon-name-part-type="superfamily">Tenebrionoidea</tp:taxon-name-part></tp:taxon-name>) of Bulgaria</article-title><source>Biodivers Data J</source><day>28</day><month>04</month><year>2026</year><volume>14</volume><pub-id pub-id-type="doi">10.3897/BDJ.14.e192174</pub-id></mixed-citation></tp:treatment-meta><tp:nomenclature><tp:taxon-name><object-id xmlns:xlink="http://www.w3.org/1999/xlink" content-type="arpha" xlink:type="simple">FA5BBAE4-00B1-5172-B4AB-01EF2D02336D</object-id><tp:taxon-name-part taxon-name-part-type="genus">Colobicus</tp:taxon-name-part> <tp:taxon-name-part taxon-name-part-type="species">hirtus</tp:taxon-name-part></tp:taxon-name><tp:taxon-authority>(Rossi, 1790)</tp:taxon-authority></tp:nomenclature><tp:treatment-sec sec-type="materials"><title>Materials</title><list list-type="alpha-lower" list-content="occurrences"><list-item><p><bold>Type status:</bold> <named-content xmlns:xlink="http://www.w3.org/1999/xlink" content-type="dwc:typeStatus" xlink:type="simple">Other material</named-content>. <bold>Occurrence:</bold> catalogNumber: <named-content xmlns:xlink="http://www.w3.org/1999/xlink" content-type="dwc:catalogNumber" xlink:type="simple">BFUS-COL000847</named-content>; recordedBy: <named-content xmlns:xlink="http://www.w3.org/1999/xlink" content-type="dwc:recordedBy" xlink:type="simple">Ognyan Sivilov &amp; Boyan Zlatkov</named-content>; individualCount: <named-content xmlns:xlink="http://www.w3.org/1999/xlink" content-type="dwc:individualCount" xlink:type="simple">1</named-content>; sex: <named-content xmlns:xlink="http://www.w3.org/1999/xlink" content-type="dwc:sex" xlink:type="simple">male</named-content>; occurrenceID: <named-content xmlns:xlink="http://www.w3.org/1999/xlink" content-type="dwc:occurrenceID" xlink:type="simple">D81E3163-0D57-5463-8170-D40FD6828FC5</named-content>; <bold>Location:</bold> country: <named-content xmlns:xlink="http://www.w3.org/1999/xlink" content-type="dwc:country" xlink:type="simple">Bulgaria</named-content>; stateProvince: <named-content xmlns:xlink="http://www.w3.org/1999/xlink" content-type="dwc:stateProvince" xlink:type="simple">Blagoevgrad</named-content>; municipality: <named-content xmlns:xlink="http://www.w3.org/1999/xlink" content-type="dwc:municipality" xlink:type="simple">Hadzhidimovo</named-content>; locality: <named-content xmlns:xlink="http://www.w3.org/1999/xlink" content-type="dwc:locality" xlink:type="simple">SE of Paril Village</named-content>; verbatimElevation: <named-content xmlns:xlink="http://www.w3.org/1999/xlink" content-type="dwc:verbatimElevation" xlink:type="simple">755 m</named-content>; decimalLatitude: <named-content xmlns:xlink="http://www.w3.org/1999/xlink" content-type="dwc:decimalLatitude" xlink:type="simple">41.432667</named-content>; decimalLongitude: <named-content xmlns:xlink="http://www.w3.org/1999/xlink" content-type="dwc:decimalLongitude" xlink:type="simple">23.700117</named-content>; geodeticDatum: <named-content xmlns:xlink="http://www.w3.org/1999/xlink" content-type="dwc:geodeticDatum" xlink:type="simple">WGS84</named-content>; <bold>Identification:</bold> identifiedBy: <named-content xmlns:xlink="http://www.w3.org/1999/xlink" content-type="dwc:identifiedBy" xlink:type="simple">Denis Gradinarov</named-content>; dateIdentified: <named-content xmlns:xlink="http://www.w3.org/1999/xlink" content-type="dwc:dateIdentified" xlink:type="simple">2026</named-content>; <bold>Event:</bold> samplingProtocol: <named-content xmlns:xlink="http://www.w3.org/1999/xlink" content-type="dwc:samplingProtocol" xlink:type="simple">at light</named-content>; verbatimEventDate: <named-content xmlns:xlink="http://www.w3.org/1999/xlink" content-type="dwc:verbatimEventDate" xlink:type="simple">17.vi.2013–18.vi.2013</named-content>; habitat: <named-content xmlns:xlink="http://www.w3.org/1999/xlink" content-type="dwc:habitat" xlink:type="simple">riverine vegetation</named-content></p></list-item><list-item><p><bold>Type status:</bold> <named-content xmlns:xlink="http://www.w3.org/1999/xlink" content-type="dwc:typeStatus" xlink:type="simple">Other material</named-content>. <bold>Occurrence:</bold> catalogNumber: <named-content xmlns:xlink="http://www.w3.org/1999/xlink" content-type="dwc:catalogNumber" xlink:type="simple">BFUS-COL000848</named-content>; recordedBy: <named-content xmlns:xlink="http://www.w3.org/1999/xlink" content-type="dwc:recordedBy" xlink:type="simple">Denis Gradinarov</named-content>; individualCount: <named-content xmlns:xlink="http://www.w3.org/1999/xlink" content-type="dwc:individualCount" xlink:type="simple">1</named-content>; sex: <named-content xmlns:xlink="http://www.w3.org/1999/xlink" content-type="dwc:sex" xlink:type="simple">specimen</named-content>; occurrenceID: <named-content xmlns:xlink="http://www.w3.org/1999/xlink" content-type="dwc:occurrenceID" xlink:type="simple">B1A9649D-6CE5-5D33-B989-435F74B2870B</named-content>; <bold>Location:</bold> country: <named-content xmlns:xlink="http://www.w3.org/1999/xlink" content-type="dwc:country" xlink:type="simple">Bulgaria</named-content>; stateProvince: <named-content xmlns:xlink="http://www.w3.org/1999/xlink" content-type="dwc:stateProvince" xlink:type="simple">Sofia City</named-content>; municipality: <named-content xmlns:xlink="http://www.w3.org/1999/xlink" content-type="dwc:municipality" xlink:type="simple">Stolichna</named-content>; locality: <named-content xmlns:xlink="http://www.w3.org/1999/xlink" content-type="dwc:locality" xlink:type="simple">Sofia City, Borisova Gradina Park</named-content>; verbatimElevation: <named-content xmlns:xlink="http://www.w3.org/1999/xlink" content-type="dwc:verbatimElevation" xlink:type="simple">615 m</named-content>; decimalLatitude: <named-content xmlns:xlink="http://www.w3.org/1999/xlink" content-type="dwc:decimalLatitude" xlink:type="simple">42.678067</named-content>; decimalLongitude: <named-content xmlns:xlink="http://www.w3.org/1999/xlink" content-type="dwc:decimalLongitude" xlink:type="simple">23.340433</named-content>; geodeticDatum: <named-content xmlns:xlink="http://www.w3.org/1999/xlink" content-type="dwc:geodeticDatum" xlink:type="simple">WGS84</named-content>; <bold>Identification:</bold> identifiedBy: <named-content xmlns:xlink="http://www.w3.org/1999/xlink" content-type="dwc:identifiedBy" xlink:type="simple">Denis Gradinarov</named-content>; dateIdentified: <named-content xmlns:xlink="http://www.w3.org/1999/xlink" content-type="dwc:dateIdentified" xlink:type="simple">2026</named-content>; <bold>Event:</bold> samplingProtocol: <named-content xmlns:xlink="http://www.w3.org/1999/xlink" content-type="dwc:samplingProtocol" xlink:type="simple">under bark of <italic><tp:taxon-name><tp:taxon-name-part taxon-name-part-type="genus" reg="Quercus">Quercus</tp:taxon-name-part> <tp:taxon-name-part taxon-name-part-type="species" reg="rubra">rubra</tp:taxon-name-part></tp:taxon-name></italic></named-content>; verbatimEventDate: <named-content xmlns:xlink="http://www.w3.org/1999/xlink" content-type="dwc:verbatimEventDate" xlink:type="simple">21.iii.2023</named-content>; habitat: <named-content xmlns:xlink="http://www.w3.org/1999/xlink" content-type="dwc:habitat" xlink:type="simple">mixed forest</named-content></p></list-item></list></tp:treatment-sec><tp:treatment-sec sec-type="Distribution"><title>Distribution</title><p>Austria, Bosnia and Herzegovina, Bulgaria, Croatia, Czechia, France, Great Britain, Germany, Greece, Hungary, Italy, Liechtenstein, Poland, Russia (South, Central and North European Territory, West Siberia, Far East), Slovakia, Slovenia, Spain, Sweden, Switzerland, Ukraine, Serbia and Montenegro, Afghanistan, Japan, China (Northern Territory), Asian Türkiye, Morocco (<xref ref-type="bibr" rid="B14021789">Schuh 2020</xref>); Romania (<xref ref-type="bibr" rid="B14021704">Merkl et al. 2016</xref>); Iran (<xref ref-type="bibr" rid="B14021722">Otero and Ghahari 2020</xref>, <xref ref-type="bibr" rid="B14021612">Farashiani et al. 2022</xref>); Moldova (<xref ref-type="bibr" rid="B14021567">Bacal 2023</xref>, <xref ref-type="bibr" rid="B14021523">Bacal and Buşmachiu 2025</xref>); Kazakhstan (<xref ref-type="bibr" rid="B14021889">Temreshev 2025</xref>); Belgium (<xref ref-type="bibr" rid="B14021898">Thomaes et al. 2025</xref>).</p></tp:treatment-sec><tp:treatment-sec sec-type="Notes"><title>Notes</title><p>In Bulgaria, this species has been recorded from Varna (<xref ref-type="bibr" rid="B14021512">Anonymous (1907)</xref>: 300, as <italic><tp:taxon-name><tp:taxon-name-part taxon-name-part-type="genus" reg="Colobicus">Colobicus</tp:taxon-name-part> <tp:taxon-name-part taxon-name-part-type="species" reg="emarginatus">emarginatus</tp:taxon-name-part></tp:taxon-name></italic>), Emine Cape (<xref ref-type="bibr" rid="B14021731">Palm 1966</xref>: 14), from the vicinity of Ropotamo River mouth (Black Sea coast) (<xref ref-type="bibr" rid="B14021593">Dajoz 1971</xref>: 101), from Maleshevska planina Mountains (<xref ref-type="bibr" rid="B14021584">Bencheva and Doychev 2022</xref>) and from southern Dobrudzha (Trigortsi and Dropla Villages) (<xref ref-type="bibr" rid="B14021658">Guéorguiev et al. 2026</xref>: 4). In the present study, we report <italic><tp:taxon-name><tp:taxon-name-part taxon-name-part-type="genus" reg="Colobicus">C.</tp:taxon-name-part> <tp:taxon-name-part taxon-name-part-type="species" reg="hirtus">hirtus</tp:taxon-name-part></tp:taxon-name></italic> from the vicinity of Paril Village (between Pirin and Slavyanka Mountains) (Fig. <xref ref-type="fig" rid="F14030532">9</xref>) and from Sofia City.</p></tp:treatment-sec><tp:treatment-sec><!--Section generated to contain objects referenced in tp:taxon-treatment.--><fig id="F14030532" position="float" orientation="portrait"><object-id xmlns:xlink="http://www.w3.org/1999/xlink" content-type="arpha" xlink:type="simple">A08ADD52-E9CF-5734-ACBA-A8F65BADFB6A</object-id><object-id xmlns:xlink="http://www.w3.org/1999/xlink" content-type="doi" xlink:type="simple">10.3897/BDJ.14.e192174.figure11</object-id><label>Figure 9.</label><caption><p><italic><tp:taxon-name><tp:taxon-name-part taxon-name-part-type="genus" reg="Colobicus">Colobicus</tp:taxon-name-part> <tp:taxon-name-part taxon-name-part-type="species" reg="hirtus">hirtus</tp:taxon-name-part></tp:taxon-name></italic> (Rossi, 1790) from Paril Village, Bulgaria (male, BFUS-COL000847). Scale bar: 1 mm.</p></caption><graphic xmlns:xlink="http://www.w3.org/1999/xlink" xlink:href="bdj-14-e192174-g009.jpg" position="float" id="oo_1564399.jpg" orientation="portrait" xlink:type="simple"><uri content-type="original_file" xlink:type="simple">https://binary.pensoft.net/fig/1564399</uri></graphic></fig></tp:treatment-sec><ref-list><ref id="B14021789"><element-citation xmlns:xlink="http://www.w3.org/1999/xlink" publication-type="chapter" xlink:type="simple"><person-group person-group-type="author"><name name-style="western"><surname>Schuh</surname><given-names>R.</given-names></name></person-group><year>2020</year><chapter-title>Family Zopheridae Solier, 1834</chapter-title><person-group person-group-type="editor"><name name-style="western"><surname>Iwan</surname><given-names>D.</given-names></name><name name-style="western"><surname>Löbl</surname><given-names>I.</given-names></name></person-group><source>Catalogue of Palaearctic <tp:taxon-name><tp:taxon-name-part taxon-name-part-type="order">Coleoptera</tp:taxon-name-part></tp:taxon-name>. <tp:taxon-name><tp:taxon-name-part taxon-name-part-type="superfamily">Tenebrionoidea</tp:taxon-name-part></tp:taxon-name>.</source><edition>Revised and updated 2nd edition</edition><volume>Volume 5</volume><publisher-name>Brill</publisher-name><publisher-loc>Leiden &amp; Boston</publisher-loc><size units="page">970</size></element-citation></ref><ref id="B14021704"><element-citation xmlns:xlink="http://www.w3.org/1999/xlink" publication-type="article" xlink:type="simple"><person-group person-group-type="author"><name name-style="western"><surname>Merkl</surname><given-names>O.</given-names></name><name name-style="western"><surname>Németh</surname><given-names>T.</given-names></name><name name-style="western"><surname>Podlussány</surname><given-names>A.</given-names></name></person-group><year>2016</year><article-title>Beetles from Sălaj County, Romania (<tp:taxon-name><tp:taxon-name-part taxon-name-part-type="order">Coleoptera</tp:taxon-name-part></tp:taxon-name>, Excluding <tp:taxon-name><tp:taxon-name-part taxon-name-part-type="family">Carabidae</tp:taxon-name-part></tp:taxon-name>)</article-title><source>Studia Universitatis “Vasile Goldiş”, Seria Ştiinţele Vieţii</source><volume>26</volume><issue>supplement 1</issue><fpage>5</fpage><lpage>58</lpage></element-citation></ref><ref id="B14021722"><element-citation xmlns:xlink="http://www.w3.org/1999/xlink" publication-type="article" xlink:type="simple"><person-group person-group-type="author"><name name-style="western"><surname>Otero</surname><given-names>C. J.</given-names></name><name name-style="western"><surname>Ghahari</surname><given-names>H.</given-names></name></person-group><year>2020</year><article-title>An updated catalogue of the Iranian <tp:taxon-name><tp:taxon-name-part taxon-name-part-type="family">Zopheridae</tp:taxon-name-part></tp:taxon-name> (<tp:taxon-name><tp:taxon-name-part taxon-name-part-type="order">Coleoptera</tp:taxon-name-part></tp:taxon-name> <tp:taxon-name><tp:taxon-name-part taxon-name-part-type="superfamily">Tenebrionoidea</tp:taxon-name-part></tp:taxon-name>)</article-title><source>Redia</source><volume>103</volume><fpage>41</fpage><lpage>45</lpage><pub-id pub-id-type="doi">10.19263/redia-103.20.08</pub-id></element-citation></ref><ref id="B14021612"><element-citation xmlns:xlink="http://www.w3.org/1999/xlink" publication-type="article" xlink:type="simple"><person-group person-group-type="author"><name name-style="western"><surname>Farashiani</surname><given-names>Mohammad Ebrahim</given-names></name><name name-style="western"><surname>Varandi</surname><given-names>Hassan Barimani</given-names></name><name name-style="western"><surname>Kazerani</surname><given-names>Frazane</given-names></name><name name-style="western"><surname>Yarmand</surname><given-names>Hamid</given-names></name><name name-style="western"><surname>Babaee</surname><given-names>Mohammadreza</given-names></name><name name-style="western"><surname>Thorn</surname><given-names>Simon</given-names></name><name name-style="western"><surname>Lange</surname><given-names>Frank</given-names></name><name name-style="western"><surname>Rafiei-Jahed</surname><given-names>Razieh</given-names></name><name name-style="western"><surname>Müller</surname><given-names>Jörg</given-names></name><name name-style="western"><surname>Amini</surname><given-names>Sudabe</given-names></name></person-group><year>2022</year><article-title>A preliminary checklist of saproxylic beetles (<tp:taxon-name><tp:taxon-name-part taxon-name-part-type="order">Coleoptera</tp:taxon-name-part></tp:taxon-name>) in the Hyrcanian forests of Iran, with distributional data</article-title><source>Check List</source><volume>18</volume><issue>5</issue><fpage>1063</fpage><lpage>1120</lpage><pub-id pub-id-type="doi">10.15560/18.5.1053</pub-id></element-citation></ref><ref id="B14021567"><element-citation xmlns:xlink="http://www.w3.org/1999/xlink" publication-type="book" xlink:type="simple"><person-group person-group-type="author"><name name-style="western"><surname>Bacal</surname><given-names>S.</given-names></name></person-group><year>2023</year><source>Coleopterele saproxilice și rolul lor pentru ecosistemele forestiere: ghid științifco-metodic</source><publisher-name>Căpăţînă-Print</publisher-name><publisher-loc>Chişinău</publisher-loc><size units="page">94</size><pub-id pub-id-type="doi">10.53937/9789975364447</pub-id></element-citation></ref><ref id="B14021523"><element-citation xmlns:xlink="http://www.w3.org/1999/xlink" publication-type="article" xlink:type="simple"><person-group person-group-type="author"><name name-style="western"><surname>Bacal</surname><given-names>Svetlana</given-names></name><name name-style="western"><surname>Buşmachiu</surname><given-names>Galina</given-names></name></person-group><year>2025</year><article-title><italic><tp:taxon-name><tp:taxon-name-part taxon-name-part-type="genus" reg="Aulonium">Aulonium</tp:taxon-name-part> <tp:taxon-name-part taxon-name-part-type="species" reg="trisulcum">trisulcum</tp:taxon-name-part></tp:taxon-name></italic> (Geoffroy, 1785) (<tp:taxon-name><tp:taxon-name-part taxon-name-part-type="order">Coleoptera</tp:taxon-name-part></tp:taxon-name>: <tp:taxon-name><tp:taxon-name-part taxon-name-part-type="family">Zopheridae</tp:taxon-name-part></tp:taxon-name>) at the second mention in the Republic of Moldova</article-title><source>Akademos</source><volume>2</volume><issue>77</issue><fpage>67</fpage><lpage>70</lpage><pub-id pub-id-type="doi">10.52673/18570461.25.2-77.06</pub-id></element-citation></ref><ref id="B14021889"><element-citation xmlns:xlink="http://www.w3.org/1999/xlink" publication-type="article" xlink:type="simple"><person-group person-group-type="author"><name name-style="western"><surname>Temreshev</surname><given-names>Izbasar I.</given-names></name></person-group><year>2025</year><article-title>First record of the genus <italic><tp:taxon-name><tp:taxon-name-part taxon-name-part-type="genus" reg="Colobicus">Colobicus</tp:taxon-name-part></tp:taxon-name></italic> Latreille, 1807 (<tp:taxon-name><tp:taxon-name-part taxon-name-part-type="order">Coleoptera</tp:taxon-name-part></tp:taxon-name>, <tp:taxon-name><tp:taxon-name-part taxon-name-part-type="family">Zopheridae</tp:taxon-name-part></tp:taxon-name>) for Kazakhstan</article-title><source>Ecologica Montenegrina</source><volume>83</volume><fpage>191</fpage><lpage>198</lpage><pub-id pub-id-type="doi">10.37828/em.2025.83.19</pub-id></element-citation></ref><ref id="B14021898"><element-citation xmlns:xlink="http://www.w3.org/1999/xlink" publication-type="article" xlink:type="simple"><person-group person-group-type="author"><name name-style="western"><surname>Thomaes</surname><given-names>A.</given-names></name><name name-style="western"><surname>Drumont</surname><given-names>A.</given-names></name><name name-style="western"><surname>Smets</surname><given-names>K.</given-names></name><name name-style="western"><surname>Crèvecoeur</surname><given-names>L.</given-names></name><name name-style="western"><surname>Troukens</surname><given-names>W.</given-names></name><name name-style="western"><surname>Fagot</surname><given-names>J.</given-names></name><name name-style="western"><surname>Dekoninck</surname><given-names>W.</given-names></name></person-group><year>2025</year><article-title>Checklist of the beetles of Belgium (<tp:taxon-name><tp:taxon-name-part taxon-name-part-type="order">Coleoptera</tp:taxon-name-part></tp:taxon-name>)</article-title><source>Belgian Journal of Entomology</source><volume>158</volume><fpage>1</fpage><lpage>181</lpage></element-citation></ref><ref id="B14021512"><element-citation xmlns:xlink="http://www.w3.org/1999/xlink" publication-type="book" xlink:type="simple"><person-group person-group-type="author"><anonymous/></person-group><year>1907</year><source>Collections du Musée d'Histoire Naturelle de son Altesse Royale Ferdinand I Prince de Bulgarie</source><publisher-name>Imprimerie de l'État</publisher-name><publisher-loc>Sofia</publisher-loc><size units="page">484</size></element-citation></ref><ref id="B14021731"><element-citation xmlns:xlink="http://www.w3.org/1999/xlink" publication-type="article" xlink:type="simple"><person-group person-group-type="author"><name name-style="western"><surname>Palm</surname><given-names>T.</given-names></name></person-group><year>1966</year><article-title>Pä koleopterologiska exkursioner vid Bulgariens Svarta havskust</article-title><source>Entomologisk Tidskrift</source><volume>87</volume><issue>1-2</issue><fpage>5</fpage><lpage>22</lpage></element-citation></ref><ref id="B14021593"><element-citation xmlns:xlink="http://www.w3.org/1999/xlink" publication-type="article" xlink:type="simple"><person-group person-group-type="author"><name name-style="western"><surname>Dajoz</surname><given-names>R.</given-names></name></person-group><year>1971</year><article-title>Coléoptères <tp:taxon-name><tp:taxon-name-part taxon-name-part-type="family">Colydiidae</tp:taxon-name-part></tp:taxon-name> nouveaux ou peu connus de la région paléarctique</article-title><source>L'Entomologiste</source><volume>27</volume><issue>4-5</issue><fpage>83</fpage><lpage>101</lpage></element-citation></ref><ref id="B14021584"><element-citation xmlns:xlink="http://www.w3.org/1999/xlink" publication-type="article" xlink:type="simple"><person-group person-group-type="author"><name name-style="western"><surname>Bencheva</surname><given-names>Sonja</given-names></name><name name-style="western"><surname>Doychev</surname><given-names>Danail</given-names></name></person-group><year>2022</year><article-title>Distribution of <italic><tp:taxon-name><tp:taxon-name-part taxon-name-part-type="genus" reg="Biscogniauxia">Biscogniauxia</tp:taxon-name-part> <tp:taxon-name-part taxon-name-part-type="species" reg="mediterranea">mediterranea</tp:taxon-name-part></tp:taxon-name></italic> and its potential insect vectors on <italic><tp:taxon-name><tp:taxon-name-part taxon-name-part-type="genus" reg="Quercus">Quercus</tp:taxon-name-part> <tp:taxon-name-part taxon-name-part-type="species" reg="suber">suber</tp:taxon-name-part></tp:taxon-name></italic> in Southwestern Bulgaria</article-title><source>Silva Balcanica</source><volume>23</volume><issue>1</issue><fpage>57</fpage><lpage>65</lpage><pub-id pub-id-type="doi">10.3897/silvabalcanica.23.e89314</pub-id></element-citation></ref><ref id="B14021658"><element-citation xmlns:xlink="http://www.w3.org/1999/xlink" publication-type="article" xlink:type="simple"><person-group person-group-type="author"><name name-style="western"><surname>Guéorguiev</surname><given-names>Borislav</given-names></name><name name-style="western"><surname>Ivanov</surname><given-names>Veselin</given-names></name><name name-style="western"><surname>Georgieva</surname><given-names>Margarita</given-names></name><name name-style="western"><surname>Belilov</surname><given-names>Sevdalin</given-names></name><name name-style="western"><surname>Petrova</surname><given-names>Denitsa</given-names></name><name name-style="western"><surname>Georgiev</surname><given-names>Georgi</given-names></name></person-group><year>2026</year><article-title>New records of arboreal beetles (<tp:taxon-name><tp:taxon-name-part taxon-name-part-type="class">Insecta</tp:taxon-name-part></tp:taxon-name>: <tp:taxon-name><tp:taxon-name-part taxon-name-part-type="order">Coleoptera</tp:taxon-name-part></tp:taxon-name>) from Bulgaria</article-title><source>Historia Naturalis Bulgarica</source><volume>48</volume><issue>1</issue><fpage>1</fpage><lpage>8</lpage><pub-id pub-id-type="doi">10.48027/hnb.48.011</pub-id></element-citation></ref></ref-list></tp:taxon-treatment>
