# Supplementary material for: Checklist of the family Zopheridae (Coleoptera, Tenebrionoidea) of Bulgaria
Source: Biodivers Data J. 2026 Apr 28;14:e192174. doi: 10.3897/BDJ.14.e192174 (PMC13146783; doi:10.3897/BDJ.14.e192174)
Supplement: XML Treatment for Synchita separanda [file BDJ.14.e192174-treatment41.xml]

<!DOCTYPE tp:taxon-treatment
  PUBLIC "-//TaxonX//DTD Taxonomic Treatment Publishing DTD v0 20100105//EN" "tax-treatment-NSO.dtd">
<tp:taxon-treatment xmlns:tp="http://www.plazi.org/taxpub"><tp:treatment-meta><mixed-citation publication-type="journal"><person-group><name><surname>Gradinarov</surname><given-names>Denis</given-names></name><name><surname>Petrova</surname><given-names>Yana</given-names></name><name><surname>Sivilov</surname><given-names>Ognyan</given-names></name><name><surname>Stefanov</surname><given-names>Vladimir Stefanovich</given-names></name></person-group><article-title>Checklist of the family <tp:taxon-name><tp:taxon-name-part taxon-name-part-type="family">Zopheridae</tp:taxon-name-part></tp:taxon-name> (<tp:taxon-name><tp:taxon-name-part taxon-name-part-type="order">Coleoptera</tp:taxon-name-part></tp:taxon-name>, <tp:taxon-name><tp:taxon-name-part taxon-name-part-type="superfamily">Tenebrionoidea</tp:taxon-name-part></tp:taxon-name>) of Bulgaria</article-title><source>Biodivers Data J</source><day>28</day><month>04</month><year>2026</year><volume>14</volume><pub-id pub-id-type="doi">10.3897/BDJ.14.e192174</pub-id></mixed-citation></tp:treatment-meta><tp:nomenclature><tp:taxon-name><object-id xmlns:xlink="http://www.w3.org/1999/xlink" content-type="arpha" xlink:type="simple">75B25C38-1836-59C2-87B1-4F5F86424760</object-id><tp:taxon-name-part taxon-name-part-type="genus">Synchita</tp:taxon-name-part> <tp:taxon-name-part taxon-name-part-type="species">separanda</tp:taxon-name-part></tp:taxon-name><tp:taxon-authority>(Reitter, 1882)</tp:taxon-authority></tp:nomenclature><tp:treatment-sec sec-type="Distribution"><title>Distribution</title><p>Armenia, Austria, Bosnia and Herzegovina, Bulgaria, Croatia, Czechia, Finland, France, Great Britain, Germany, Hungary, Italy, The Netherlands, Norway, Poland, Romania, Russia (South, Central and North European Territory), Slovakia, Spain, Sweden, Switzerland, Ukraine, Iran, Asian Türkiye (<xref ref-type="bibr" rid="B14021789">Schuh 2020</xref>); Belgium (<xref ref-type="bibr" rid="B14021898">Thomaes et al. 2025</xref>).</p></tp:treatment-sec><tp:treatment-sec sec-type="Notes"><title>Notes</title><p>In Bulgaria, this species has recently been reported from southern Dobrudzha (Trigortsi Village) (<xref ref-type="bibr" rid="B14021658">Guéorguiev et al. 2026</xref>: 4).</p></tp:treatment-sec><ref-list><ref id="B14021789"><element-citation xmlns:xlink="http://www.w3.org/1999/xlink" publication-type="chapter" xlink:type="simple"><person-group person-group-type="author"><name name-style="western"><surname>Schuh</surname><given-names>R.</given-names></name></person-group><year>2020</year><chapter-title>Family Zopheridae Solier, 1834</chapter-title><person-group person-group-type="editor"><name name-style="western"><surname>Iwan</surname><given-names>D.</given-names></name><name name-style="western"><surname>Löbl</surname><given-names>I.</given-names></name></person-group><source>Catalogue of Palaearctic <tp:taxon-name><tp:taxon-name-part taxon-name-part-type="order">Coleoptera</tp:taxon-name-part></tp:taxon-name>. <tp:taxon-name><tp:taxon-name-part taxon-name-part-type="superfamily">Tenebrionoidea</tp:taxon-name-part></tp:taxon-name>.</source><edition>Revised and updated 2nd edition</edition><volume>Volume 5</volume><publisher-name>Brill</publisher-name><publisher-loc>Leiden &amp; Boston</publisher-loc><size units="page">970</size></element-citation></ref><ref id="B14021898"><element-citation xmlns:xlink="http://www.w3.org/1999/xlink" publication-type="article" xlink:type="simple"><person-group person-group-type="author"><name name-style="western"><surname>Thomaes</surname><given-names>A.</given-names></name><name name-style="western"><surname>Drumont</surname><given-names>A.</given-names></name><name name-style="western"><surname>Smets</surname><given-names>K.</given-names></name><name name-style="western"><surname>Crèvecoeur</surname><given-names>L.</given-names></name><name name-style="western"><surname>Troukens</surname><given-names>W.</given-names></name><name name-style="western"><surname>Fagot</surname><given-names>J.</given-names></name><name name-style="western"><surname>Dekoninck</surname><given-names>W.</given-names></name></person-group><year>2025</year><article-title>Checklist of the beetles of Belgium (<tp:taxon-name><tp:taxon-name-part taxon-name-part-type="order">Coleoptera</tp:taxon-name-part></tp:taxon-name>)</article-title><source>Belgian Journal of Entomology</source><volume>158</volume><fpage>1</fpage><lpage>181</lpage></element-citation></ref><ref id="B14021658"><element-citation xmlns:xlink="http://www.w3.org/1999/xlink" publication-type="article" xlink:type="simple"><person-group person-group-type="author"><name name-style="western"><surname>Guéorguiev</surname><given-names>Borislav</given-names></name><name name-style="western"><surname>Ivanov</surname><given-names>Veselin</given-names></name><name name-style="western"><surname>Georgieva</surname><given-names>Margarita</given-names></name><name name-style="western"><surname>Belilov</surname><given-names>Sevdalin</given-names></name><name name-style="western"><surname>Petrova</surname><given-names>Denitsa</given-names></name><name name-style="western"><surname>Georgiev</surname><given-names>Georgi</given-names></name></person-group><year>2026</year><article-title>New records of arboreal beetles (<tp:taxon-name><tp:taxon-name-part taxon-name-part-type="class">Insecta</tp:taxon-name-part></tp:taxon-name>: <tp:taxon-name><tp:taxon-name-part taxon-name-part-type="order">Coleoptera</tp:taxon-name-part></tp:taxon-name>) from Bulgaria</article-title><source>Historia Naturalis Bulgarica</source><volume>48</volume><issue>1</issue><fpage>1</fpage><lpage>8</lpage><pub-id pub-id-type="doi">10.48027/hnb.48.011</pub-id></element-citation></ref></ref-list></tp:taxon-treatment>
